# Supplementary material for: Biphasic Effects of Blue Light Irradiation on Different Drug-Resistant Bacterium and Exploration of Its Mechanism
Source: Biomedicines. 2025 Apr 3;13(4):868. doi: 10.3390/biomedicines13040868 (PMC12024981; doi:10.3390/biomedicines13040868)
Supplement: Supplementary file 1 [file biomedicines-13-00868-s001.zip]

Archive with 2 entries (2 files):
- biomedicines-3477712-supplementary.docx
- Supplementary Table S1.xlsx
