# Supplementary material for: Biphasic Effects of Blue Light Irradiation on Different Drug-Resistant Bacterium and Exploration of Its Mechanism
Source: Biomedicines. 2025 Apr 3;13(4):868. doi: 10.3390/biomedicines13040868 (PMC12024981; doi:10.3390/biomedicines13040868)
Supplement: Supplementary file 1 [file biomedicines-13-00868-s001.zip › Supplementary Table S1.xlsx]

## Sheet: Constant vs Control
Probe Set ID	Transcript ID(Array Design)	GENE TITLE	logFC	P.Val
1768504_s_at	MG1655_trpL_b1265	---	2.44074	6.33581e-06
1768910_s_at	MG1655_fliL_b1944	flagellar basal body-associated protein FliL /// flagellar biosynthesis protein	-2.17502	1.92924e-05
1759346_s_at	MG1655_b1970	hydroxyisourate hydrolase	3.735	3.17609e-05
1760787_s_at	EDL933_flgE_Z1714	flagellar hook protein FlgE /// flagellar hook protein	-1.8832	6.08738e-05
1762105_s_at	MG1655_flgB_b1073	flagellar basal-body rod protein FlgB /// flagellar component of cell-proximal portion of basal-body rod	-1.83593	6.63699e-05
1763204_s_at	MG1655_tnaB_b3709	tryptophan permease TnaB /// tryptophan transporter of low affinity	-2.47779	7.26482e-05
1767338_at	MG1655_prpB_b0331	2-methylisocitrate lyase	-2.87657	7.91884e-05
1759897_s_at	MG1655_fliK_b1943	flagellar hook-length control protein /// flagellar hook-length control protein	-1.38368	0.000116686
1760976_s_at	MG1655_fliJ_b1942	flagellar biosynthesis chaperone /// flagellar protein	-1.97804	0.00015044
1767954_s_at	MG1655_b3335	bifunctional prepilin leader peptidase/ methylase	0.759964	0.000197628
1766719_s_at	EDL933_Z0886	cob(I)yrinic acid a,c-diamide adenosyltransferase	-0.406126	0.000200179
1768510_s_at	EDL933_Z5325	hypothetical protein /// putative lipoprotein	-0.360304	0.000209848
1763116_s_at	MG1655_flgA_b1072	flagellar basal body P-ring biosynthesis protein FlgA /// assembly protein for flagellar basal-body periplasmic P ring	-0.756382	0.000275022
1759130_s_at	MG1655_b1648	hypothetical protein	0.989906	0.000291824
1768928_s_at	CFT073_c1173	---	0.334106	0.000297463
1765614_x_at	CFT073_c4250	---	0.403691	0.000302876
1765193_at	MG1655_yzgL_b3427	pseudo	0.565653	0.000318792
1759388_at	CFT073_c4656	---	-1.0347	0.000339822
1769197_s_at	MG1655_mtr_b3161	tryptophan permease /// tryptophan transporter of high affinity	1.32483	0.000370917
1762447_s_at	IG_348797_349235-r	---	-2.87501	0.000406346
1763683_s_at	CFT073_c2061	hypothetical protein /// FNR, Nar, NarP-regulated protein; putative subunit of YdhYVWXUT oxidoreductase complex	0.980502	0.000410841
1766680_s_at	EDL933_yihR_Z5416	aldose-1-epimerase	-0.351393	0.000441533
1769178_s_at	MG1655_nrdI_b2674	ribonucleotide reductase stimulatory protein /// NrdEF cluster assembly flavodoxin	-1.32626	0.000455974
1768980_s_at	CFT073_c3865	---	2.75842	0.00054545
1763171_s_at	MG1655_yhbW_b3160	hypothetical protein /// putative luciferase-like monooxygenase	1.31395	0.000599136
1768822_s_at	MG1655_ybiM_b0806	hypothetical protein	3.02832	0.000611088
1761549_s_at	CFT073_flgF_c1346	flagellar component of cell-proximal portion of basal-body rod	-2.50212	0.000667089
1760705_at	CFT073_c4230	---	-0.667763	0.000739343
1768346_s_at	EDL933_Z3087	hypothetical protein /// hypothetical protein	0.269377	0.000764412
1760434_s_at	MG1655_b1016	cytochrome /// pseudo	-0.981336	0.000815927
1764967_s_at	CFT073_c2742	---	-1.0376	0.000836394
1760698_s_at	EDL933_Z4322	hypothetical protein	-0.360065	0.000842571
1761050_s_at	MG1655_tnaA_b3708	tryptophanase /// tryptophanase/L-cysteine desulfhydrase, PLP-dependent	-2.82609	0.000851071
1768118_s_at	MG1655_yigA_b3810	hypothetical protein /// DUF484 family protein	-0.758117	0.000912997
1768861_s_at	EDL933_Z1459	antitermination protein Q	0.269912	0.000917129
1760643_s_at	MG1655_flgD_b1075	flagellar basal body rod modification protein /// flagellar hook assembly protein	-1.63468	0.00115227
1766986_s_at	MG1655_bioF_b0776	8-amino-7-oxononanoate synthase /// 8-amino-7-oxononanoate synthase	-0.260946	0.00118785
1759386_x_at	EDL933_hisL_Z3180	---	-1.14505	0.00119111
1765824_s_at	CFT073_c5384	---	0.310682	0.00119181
1767435_s_at	MG1655_flgG_b1078	flagellar basal body rod protein FlgG /// flagellar component of cell-distal portion of basal-body rod	-1.77293	0.00121802
1761484_s_at	EDL933_trpE_2_Z2547	anthranilate synthase component I /// component I of anthranilate synthase	3.32561	0.00125011
1763186_at	MG1655_b1356	Rac prophage; putative DNA-binding transcriptional regulator	-0.437665	0.00131234
1761944_s_at	CFT073_c5458	---	1.24666	0.00136238
1762102_s_at	IG_1297345_1297820-f	---	0.603744	0.00140557
1767342_at	CFT073_c0261	---	0.208877	0.00143876
1766681_at	CFT073_gsp_c3725	---	-0.284539	0.00156882
1766428_s_at	EDL933_Z5475	hypothetical protein	-0.24659	0.00158804
1764612_at	CFT073_panF_c4023	---	-0.324988	0.00164952
1769088_at	CFT073_elaA_c2811	---	0.306534	0.00172935
1766980_s_at	MG1655_fliI_b1941	flagellum-specific ATP synthase	-1.27023	0.00174376
1766557_s_at	IG_2039141_2039396-r	---	2.12457	0.0017457
1763068_at	CFT073_c5431	---	0.42455	0.00175855
1768028_s_at	MG1655_ybdA_b0591	enterobactin exporter EntS /// enterobactin exporter, iron-regulated	-0.753507	0.00185336
1759309_s_at	MG1655_dps_b0812	Fe-binding and storage protein; stress-inducible DNA-binding protein /// DNA starvation/stationary phase protection protein Dps	1.10911	0.00185548
1760344_s_at	IG_343158_343399-f	---	-1.10759	0.00189179
1766084_at	MG1655_b2255	fused UDP-L-Ara4N formyltransferase/UDP-GlcA C-4'-decarboxylase	0.741394	0.00191894
1764896_at	CFT073_c4303	---	-0.152609	0.00193946
1768218_x_at	CFT073_c5147	---	0.260965	0.00195898
1760223_s_at	MG1655_yhaK_b3106	hypothetical protein /// redox-sensitive bicupin	2.24778	0.00200577
1761134_s_at	EDL933_yjdP_Z5694	hypothetical protein	-0.696746	0.0020405
1763812_s_at	IG_1739147_1739436-r	---	0.430928	0.00205189
1768120_s_at	MG1655_flgC_b1074	flagellar basal body rod protein FlgC /// flagellar component of cell-proximal portion of basal-body rod	-1.76499	0.00211914
1769208_at	MG1655_trpE_b1264	component I of anthranilate synthase	3.445	0.00214439
1765578_s_at	MG1655_ygiD_b3039	hypothetical protein /// 4,5- DOPA-extradiol-dioxygenase	0.722875	0.00216194
1765628_at	SAKAI_ECs1528	hypothetical protein	0.230141	0.00222203
1762689_at	MG1655_hsdS_b4348	specificity determinant for hsdM and hsdR	-0.64078	0.00225669
1761528_s_at	MG1655_soxS_b4062	DNA-binding transcriptional regulator SoxS /// superoxide response regulon transcriptional activator; autoregulator	1.09185	0.00226445
1767248_s_at	MG1655_b3007	hypothetical protein	-0.547148	0.00230259
1764179_s_at	CFT073_c3379	---	0.75432	0.00232161
1768615_s_at	MG1655_yhiQ_b3497	methyltransferase /// 16S rRNA m(2)G1516 methyltransferase, SAM-dependent	0.580626	0.00233853
1768527_at	SAKAI_ECs4984	tail protein	-0.27899	0.00235726
1764080_s_at	MG1655_nrdH_b2673	glutaredoxin-like protein /// hydrogen donor for NrdEF electron transport system; glutaredoxin-like protein	-1.06137	0.00238347
1760299_s_at	MG1655_pabA_b3360	para-aminobenzoate synthase component II /// aminodeoxychorismate synthase, subunit II	0.344722	0.00248788
1765260_s_at	IG_2815526_2815805-r	---	-0.759827	0.0024905
1763516_s_at	MG1655_yceP_b1060	biofilm formation regulatory protein BssS /// biofilm regulator	0.671006	0.00250032
1768268_at	CFT073_c4179	---	-0.267756	0.00250691
1765026_s_at	CFT073_c4543	---	0.20914	0.00257183
1768849_s_at	MG1655_yddA_b1496	ABC transporter ATP-binding protein /// putative multidrug ABC transporter permease/ATPase	0.618514	0.00258927
1761862_s_at	CFT073_c1838	---	2.53649	0.00263953
1762638_s_at	EDL933_Z1829	hypothetical protein	0.319655	0.00277201
1764554_s_at	CFT073_c4250	---	-0.213355	0.00280577
1759810_s_at	MG1655_b0612	citrate/succinate antiporter; citrate carrier /// hypothetical protein	0.384602	0.00282292
1761184_at	SAKAI_ECs1539	hypothetical protein	0.303858	0.0028329
1759409_s_at	EDL933_Z2241	hypothetical protein	-0.143617	0.00297342
1762764_s_at	CFT073_c1422	---	-0.278195	0.0030509
1764397_s_at	MG1655_yedU_b1967	chaperone protein HchA /// glyoxalase III and Hsp31 molecular chaperone	1.15302	0.00315928
1762672_s_at	CFT073_yqjF_c3859	hypothetical protein /// putative quinol oxidase subunit	1.01226	0.00316501
1759509_s_at	MG1655_b3004	hypothetical protein	-1.07713	0.00318543
1765541_s_at	MG1655_yaiI_b0387	hypothetical protein /// UPF0178 family protein	-0.692022	0.00323383
1759487_at	CFT073_ilvA_c4694	---	-0.313861	0.00326528
1768455_x_at	CFT073_c3595	---	0.325422	0.00333743
1765259_s_at	IG_1314117_1314439-r	---	1.35003	0.0033824
1768319_s_at	EDL933_ybhK_Z0999	structural protein	-0.243417	0.0034007
1768112_at	MG1655_flgE_b1076	flagellar hook protein	-1.64416	0.00341396
1763087_s_at	MG1655_prpC_b0333	methylcitrate synthase /// 2-methylcitrate synthase	-1.71365	0.0034791
1760602_s_at	IG_836660_836887-f	---	2.43335	0.00351807
1761250_at	M19270	---	-0.266746	0.00356581
1766591_s_at	MG1655_nac_b1988	nitrogen assimilation transcriptional regulator /// nitrogen assimilation regulon transcriptional regulator; autorepressor	0.85878	0.00358068
1761146_s_at	MG1655_livG_b3455	branched-chain amino acid ABC transporter ATPase	-0.673879	0.00359449
1767624_s_at	MG1655_exbD_b3005	biopolymer transport protein ExbD /// membrane spanning protein in TonB-ExbB-ExbD complex	-1.12773	0.0036252
1762389_s_at	CFT073_c4553	---	0.293779	0.00368988
1768400_s_at	EDL933_Z5868	hypothetical protein	-0.24986	0.00381686
1768631_x_at	CFT073_c0262	---	-0.712877	0.003887
1763935_s_at	EDL933_Z2351	tail assembly protein /// tail assembly protein /// tail assembly protein /// tail assembly protein /// tail assembly protein /// tail assembly protein	0.647193	0.0039038
1765631_s_at	MG1655_ppiC_b3775	peptidyl-prolyl cis-trans isomerase C /// peptidyl-prolyl cis-trans isomerase C (rotamase C)	-0.569881	0.00400848
1766768_s_at	MG1655_thrL_b0001	thr operon leader peptide	-0.502482	0.00416517
1761357_s_at	EDL933_Z2504	outer membrane channel protein	0.320146	0.00416929
1760514_s_at	MG1655_rtn_b2176	hypothetical protein /// resistance protein for phages lambda and N4, putative membrane-anchored cyclic-di-GMP phosphodiesterase	-0.376948	0.00418189
1760407_s_at	EDL933_Z0895	methylaspartate mutase subunit S	0.41406	0.00429194
1759739_at	CFT073_c0950	---	-0.161801	0.00433144
1762701_s_at	EDL933_Z5978	uncharacterized protein	1.02592	0.00448876
1759806_s_at	MG1655_trpC_b1262	bifunctional indole-3-glycerol phosphate synthase/phosphoribosylanthranilate isomerase /// indole-3-glycerolphosphate synthetase and N-(5-phosphoribosyl)anthranilate isomerase	2.00568	0.00454618
1768007_s_at	IG_571475_571688-r	---	0.730837	0.00457996
1764964_s_at	EDL933_Z0246	hypothetical protein	0.171108	0.00464839
1766889_at	CFT073_c3274	---	-0.152161	0.00465486
1762635_s_at	MG1655_b1971	sulfite oxidase subunit YedY /// membrane-anchored, periplasmic TMAO, DMSO reductase	1.59536	0.00472931
1760103_s_at	MG1655_pphA_b1838	serine/threonine protein phosphatase 1 /// serine/threonine-specific protein phosphatase 1	1.26907	0.00483858
1759976_s_at	MG1655_narY_b1467	cryptic nitrate reductase 2 subunit beta /// nitrate reductase 2 (NRZ), beta subunit	1.2322	0.00487278
1763150_s_at	MG1655_b0805	catecholate siderophore receptor Fiu /// catecholate siderophore receptor	-0.860246	0.00488769
1762178_s_at	MG1655_b1583	hypothetical protein /// UPF0482 family putative periplasmic protein	0.503589	0.00495537
1767927_at	SAKAI_ECs1250	C4-type zinc finger TraR	-0.248154	0.00502902
1768045_s_at	MG1655_flgH_b1079	flagellar basal body L-ring protein /// flagellar protein of basal-body outer-membrane L ring	-1.10246	0.00503929
1762189_s_at	EDL933_alkA_Z3237	3-methyladenine DNA glycosylase	-0.317839	0.00505133
1759459_s_at	MG1655_yqiA_b3031	esterase /// acyl CoA esterase	-0.760814	0.00510004
1763022_s_at	MG1655_b1663	multidrug efflux protein /// multidrug efflux system transporter	0.576995	0.00517355
1762143_s_at	MG1655_ilvL_b3766	ilvG operon leader peptide /// ilvG operon leader peptide	-0.733802	0.0051822
1766205_x_at	MG1655_hisL_b2018	his operon leader peptide	-1.08174	0.00529837
1759337_s_at	MG1655_trpD_b1263	fused glutamine amidotransferase (component II) of anthranilate synthase/anthranilate phosphoribosyl transferase	3.16834	0.00543758
1761755_at	CFT073_yggG_c3521	---	-0.203767	0.0054877
1762671_s_at	MG1655_fhuA_b0150	ferrichrome outer membrane transporter /// ferrichrome outer membrane transporter	-1.24538	0.00557275
1760795_at	CFT073_c0349	---	-0.298693	0.00566382
1765610_s_at	MG1655_ycgB_b1188	SpoVR family protein /// SpoVR family stationary phase protein	1.15666	0.00567803
1764432_s_at	MG1655_ybjG_b0841	undecaprenyl pyrophosphate phosphatase /// undecaprenyl pyrophosphate phosphatase	1.08057	0.00568765
1767187_s_at	CFT073_c3168	major capsid protein /// major capsid protein	0.19126	0.00575142
1766535_s_at	MG1655_yehT_b2125	two-component response-regulatory protein YehT /// putative response regulator in two-component system withYehU	-0.484441	0.00584107
1762307_s_at	MG1655_b3328	pseudopilin, cryptic, general secretion pathway	0.747004	0.00592631
1763829_s_at	MG1655_crl_b0240	pseudo /// DNA-binding transcriptional regulator Crl	0.379473	0.00593858
1761847_s_at	MG1655_lysA_b2838	diaminopimelate decarboxylase /// diaminopimelate decarboxylase, PLP-binding	0.806537	0.00594567
1762941_s_at	MG1655_b3052	heptose 7-phosphate kinase and heptose 1-phosphate adenyltransferase	-0.459136	0.0059527
1764461_s_at	IG_255717_255976-f	---	-0.807882	0.0061196
1762126_s_at	MG1655_tnaL_b3707	tryptophanase leader peptide /// tryptophanase leader peptide	-1.39798	0.0062486
1765036_s_at	MG1655_yccV_b0966	heat shock protein HspQ /// heat shock protein involved in degradation of mutant DnaA; hemimethylated oriC DNA-binding protein	0.663484	0.00632418
1765996_s_at	EDL933_Z4757	---	0.456743	0.00634944
1765359_s_at	EDL933_chuW_Z4914	coproporphyrinogen III oxidase	-0.299877	0.0065153
1769046_at	CFT073_htrA_c0197	---	0.753818	0.00652233
1759522_s_at	CFT073_c3214	---	0.967479	0.00656073
1765362_s_at	EDL933_Z2124	hypothetical protein /// terminase small subunit	0.285911	0.00658162
1760395_at	CFT073_c4507	---	0.334182	0.00658477
1763261_at	CFT073_yedV_c2386	---	-0.143695	0.00659275
1768018_s_at	CFT073_c4078	---	-0.542577	0.00667891
1764371_s_at	MG1655_bfr_b3336	bacterioferritin, iron storage and detoxification protein	0.695492	0.00668506
1767257_s_at	IG_1675928_1676450-f	---	1.31762	0.00674526
1761513_s_at	CFT073_c1103	---	0.669771	0.00678138
1765903_s_at	MG1655_dsrA_b1954	miscRNA /// ncRNA	1.1123	0.00682111
1767815_s_at	EDL933_Z3395	regulatory protein	0.369749	0.0068439
1760728_s_at	MG1655_uxaC_b3092	glucuronate isomerase /// uronate isomerase	-0.677894	0.00690331
1762106_s_at	MG1655_ybhN_b0788	hypothetical protein /// UPF0104 family inner membrane protein	0.364994	0.00702301
1767977_s_at	MG1655_yjfY_b4199	hypothetical protein /// YhcN family protein, periplasmic	1.39339	0.00706949
1761003_s_at	EDL933_Z4313	integrase	0.203762	0.00708646
1764316_s_at	CFT073_yhhW_c4228	hypothetical protein /// quercetinase activity in vitro	0.817427	0.00711062
1762982_s_at	IG_174883_175106-r	---	0.753351	0.00742409
1759745_at	CFT073_c4437	---	0.718599	0.00762235
1760406_s_at	IG_2039141_2039396-f	---	1.86147	0.00763996
1759117_s_at	IG_1156798_1157091-f	---	1.04577	0.00775168
1769047_s_at	SAKAI_ECs5169	PTS system ascorbate-specific transporter subunit IIC /// L-ascorbate-specific enzyme IIC permease component of PTS	0.504341	0.00784234
1767285_s_at	MG1655_sbmC_b2009	DNA gyrase inhibitor /// DNA gyrase inhibitor	0.544739	0.00791951
1766499_s_at	MG1655_pheS_b1714	phenylalanyl-tRNA synthetase subunit alpha /// phenylalanine tRNA synthetase, alpha subunit	-0.526163	0.00792013
1766149_s_at	SAKAI_ECs3215	N5-glutamine S-adenosyl-L-methionine-dependent methyltransferase	-0.406656	0.00810099
1766127_s_at	MG1655_b1972	sulfite oxidase subunit YedZ /// inner membrane heme subunit for periplasmic YedYZ reductase	1.83805	0.00812621
1759778_s_at	IG_847228_847630-f	---	1.17151	0.00848764
1763835_s_at	IG_3576358_3576580-f	---	1.31734	0.0085674
1759180_x_at	EDL933_Z3310	outer membrane protein	0.342089	0.00858111
1765786_s_at	MG1655_hdeD_b3511	acid-resistance membrane protein /// acid-resistance membrane protein	1.48785	0.00869159
1768851_s_at	MG1655_ydbK_b1378	oxidoreductase /// pyruvate-flavodoxin oxidoreductase	0.715646	0.00895299
1760574_s_at	IG_353817_354145-r	---	-0.695841	0.0089687
1764559_s_at	MG1655_b0058	23S rRNA/tRNA pseudouridine synthase A /// dual specificity 23S rRNA pseudouridine(746), tRNA pseudouridine(32) synthase, SAM-dependent	0.586966	0.00904864
1761879_s_at	CFT073_c3526	---	-1.15727	0.009118
1759352_s_at	MG1655_rplP_b3313	50S ribosomal protein L16 /// 50S ribosomal subunit protein L16	-0.700463	0.00926782
1763050_s_at	IG_1739147_1739436-f	---	0.49606	0.00928377
1763556_s_at	EDL933_Z2446	hypothetical protein	0.192971	0.00928609
1761275_at	CFT073_c0944	---	-0.208191	0.0092902
1759347_s_at	MG1655_yqfB_b2900	hypothetical protein /// UPF0267 family protein	0.40564	0.00932577
1765893_s_at	EDL933_Z2391	hypothetical protein	-0.202807	0.00937114
1764723_s_at	MG1655_prpD_b0334	2-methylcitrate dehydratase	-1.00851	0.00941606
1765233_s_at	MG1655_entA_b0596	2,3-dihydroxybenzoate-2,3-dehydrogenase /// 2,3-dihydro-2,3-dihydroxybenzoate dehydrogenase	-0.995136	0.00950502
1761411_s_at	MG1655_rygB_b4445	ncRNA	-0.819733	0.00951297
1760549_s_at	CFT073_c5042	---	-0.319147	0.00955413
1765704_s_at	MG1655_pfkA_b3916	6-phosphofructokinase /// 6-phosphofructokinase I	0.439547	0.00957756
1760749_s_at	EDL933_Z0065	hypothetical protein	-0.228678	0.00972292
1768186_s_at	EDL933_fhuF_Z5968	ferric hydroximate transport ferric iron reductase /// ferric iron reductase involved in ferric hydroximate transport	-1.51893	0.00984811
1761174_s_at	EDL933_Z0946	---	0.188028	0.00987988
1760703_s_at	IG_348797_349235-f	---	-1.52187	0.00989147
1763259_s_at	MG1655_tgt_b0406	queuine tRNA-ribosyltransferase /// tRNA-guanine transglycosylase	-0.640529	0.00997674
1759672_at	CFT073_mobB_c4800	---	-0.276241	0.010007
1759093_s_at	EDL933_Z3622	resolvase	-0.137204	0.0100173
1766996_s_at	CFT073_c2142	---	0.967847	0.0101848
1763054_s_at	MG1655_dacC_b0839	D-alanyl-D-alanine carboxypeptidase; penicillin-binding protein 6a /// D-alanyl-D-alanine carboxypeptidase	0.962584	0.0101985
1767291_s_at	MG1655_rpsJ_b3321	30S ribosomal protein S10 /// 30S ribosomal subunit protein S10	-1.2692	0.010208
1765999_s_at	CFT073_yahO_c0449	hypothetical protein /// periplasmic protein, function unknown, YhcN family	0.860662	0.0102216
1765544_at	CFT073_yphH_c3072	---	-0.258862	0.0102867
1768171_s_at	EDL933_cysH_Z4072	phosphoadenosine phosphosulfate reductase	-0.180861	0.010305
1764240_s_at	MG1655_talA_b2464	transaldolase A /// transaldolase A	1.00728	0.0103236
1763142_s_at	MG1655_hemB_b0369	delta-aminolevulinic acid dehydratase /// 5-aminolevulinate dehydratase (porphobilinogen synthase)	-0.433043	0.0106313
1769010_s_at	MG1655_yjbA_b4030	phosphate-starvation-inducible protein PsiE /// phosphate starvation inducible protein	0.386228	0.0106687
1762114_s_at	EDL933_Z1426	hypothetical protein	0.222061	0.0106766
1759758_s_at	MG1655_yhjY_b3548	lipase /// autotransporter beta-domain protein	0.773726	0.0107298
1766495_s_at	IG_2627502_2627811-r	---	1.17516	0.010848
1767560_s_at	MG1655_pyrC_b1062	dihydroorotase /// dihydro-orotase	-0.631512	0.0108918
1760039_s_at	MG1655_b2736	putative dehydrogenase	0.433138	0.0110915
1762155_s_at	CFT073_c2356	---	-0.699862	0.0112113
1766262_s_at	MG1655_tolA_b0739	cell envelope integrity inner membrane protein TolA /// membrane anchored protein in TolA-TolQ-TolR complex	-0.395598	0.0112369
1759900_s_at	CFT073_c2122	---	1.01668	0.0113564
1764201_s_at	IG_174883_175106-f	---	0.682329	0.0113774
1765142_s_at	MG1655_uvrD_b3813	DNA-dependent helicase II /// DNA-dependent ATPase I and helicase II	-0.561287	0.0114297
1762061_s_at	MG1655_ybiJ_b0802	hypothetical protein /// DUF1471 family putative periplasmic protein	1.7077	0.0114389
1763207_s_at	MG1655_flgJ_b1081	flagellar rod assembly protein/muramidase FlgJ /// flagellar rod assembly protein and murein hydrolase; flagellum-specific muramidase	-0.965562	0.0115473
1764429_s_at	MG1655_trpB_b1261	tryptophan synthase subunit beta /// tryptophan synthase, beta subunit	1.57017	0.0115741
1765370_s_at	MG1655_b1728	hypothetical protein /// inner membrane protein regulated by LexA	0.72206	0.0116296
1760560_s_at	MG1655_accA_b0185	acetyl-CoA carboxylase, carboxytransferase, alpha subunit /// acetyl-CoA carboxylase carboxyltransferase subunit alpha	-0.528349	0.0116589
1764065_s_at	CFT073_c3010	---	-0.270825	0.0116718
1764748_s_at	IG_1314117_1314439-f	---	2.40782	0.0118139
1764805_s_at	MG1655_aqpZ_b0875	aquaporin Z /// aquaporin Z	0.671818	0.0118533
1767012_s_at	IG_3672006_3672415-f	---	0.980259	0.011993
1768295_s_at	MG1655_surE_b2744	stationary phase survival protein SurE /// broad specificity 5'(3')-nucleotidase and polyphosphatase	-0.475864	0.0121057
1763390_s_at	MG1655_b2146	oxidoreductase /// dihydropyrimidine dehydrogenase, NADH-dependent, subunit N	0.966992	0.0122142
1767633_s_at	EDL933_Z3672	hypothetical protein	-0.205213	0.0122684
1762247_at	CFT073_yheB_c4109	---	0.226755	0.0122888
1767176_s_at	MG1655_pepE_b4021	peptidase E /// peptidase E, alpha-aspartyl dipeptidase	-0.654154	0.0123992
1759186_s_at	CFT073_c0869	---	0.688822	0.0124446
1761537_at	MG1655_ycgY_b1196	uncharacterized protein	0.983519	0.0124595
1765922_s_at	CFT073_c2785	---	-0.616996	0.0125135
1768013_at	MG1655_fecR_b4292	anti-sigma transmembrane signal transducer for ferric citrate transport; periplasmic FecA-bound ferric citrate sensor and cytoplasmic FecI ECF sigma factor activator	-0.726987	0.0125806
1768466_at	EDL933_Z5079	---	-0.276579	0.012618
1765870_s_at	IG_1156798_1157091-r	---	0.851566	0.0126759
1766470_s_at	MG1655_ytfR_b4228	ABC transporter ATP-binding protein /// putative sugar ABC transporter ATPase	0.59784	0.0126913
1760641_s_at	EDL933_Z5429	hypothetical protein	0.239547	0.0127504
1768742_s_at	MG1655_hybE_b2992	hydrogenase 2-specific chaperone /// hydrogenase 2-specific chaperone	-0.527886	0.0128565
1760294_s_at	MG1655_leuL_b0075	leu operon leader peptide /// leu operon leader peptide	-1.03612	0.0128585
1762198_s_at	MG1655_purF_b2312	amidophosphoribosyltransferase /// amidophosphoribosyltransferase	-0.661021	0.0128881
1768808_s_at	MG1655_ygaU_b2665	LysM domain/BON superfamily protein /// uncharacterized protein	0.446775	0.0128992
1767689_s_at	EDL933_Z1822	secreted effector protein	0.194112	0.0129397
1769128_s_at	EDL933_ybbQ_Z0663	tartronic semialdehyde reductase	-0.161258	0.0130923
1765817_s_at	EDL933_ycgR_Z1959	hypothetical protein	0.564883	0.0131518
1766466_at	CFT073_c4018	---	-0.255243	0.0131791
1761869_s_at	MG1655_avtA_b3572	valine--pyruvate transaminase /// valine-pyruvate aminotransferase; transaminase C; alanine-valine transaminase	-0.882337	0.0132088
1764729_s_at	IG_3669525_3669971-r	---	0.77965	0.0133696
AFFX-r2-Ec-bioD-3_at	AFFX-r2-Ec-bioD-3	---	0.407241	0.0134857
1759408_s_at	MG1655_b0825	fructose-6-phosphate aldolase /// fructose-6-phosphate aldolase 1	-0.452202	0.0137248
1761810_s_at	EDL933_Z5214	hypothetical protein	-0.0944936	0.0139248
1768202_s_at	IG_2744206_2744453-r	---	-0.939568	0.0139631
1765555_s_at	IG_3013760_3014080-r	---	0.919292	0.0140091
1767925_s_at	MG1655_yceK_b1050	hypothetical protein /// outer membrane integrity lipoprotein	0.738805	0.0141123
1760334_at	CFT073_c2492	---	-0.257355	0.0141362
1759589_s_at	IG_1695077_1695296-f	---	0.74445	0.0141702
1766220_at	MG1655_fhuF_b4367	ferric iron reductase involved in ferric hydroximate transport	-1.5317	0.0143358
1763112_at	SAKAI_ECs1182	hypothetical protein	-0.314359	0.0144198
1761254_s_at	IG_902958_903174-f	---	0.742493	0.0145205
1767530_s_at	IG_2111084_2111455-f	---	-0.857062	0.01454
1764019_s_at	MG1655_b3012	2,5-diketo-D-gluconate reductase A	0.669986	0.0146605
1766893_s_at	MG1655_b1837	hypothetical protein	0.956225	0.0146842
1768285_s_at	CFT073_yibI_c4415	hypothetical protein /// DUF3302 family inner membrane protein	0.690642	0.0147666
1759172_s_at	EDL933_Z1774	replication protein	0.478846	0.0148012
1764269_s_at	EDL933_Z1923	hypothetical protein	-0.170662	0.0149704
1769103_s_at	EDL933_Z3770	hypothetical protein /// nalidixic acid resistance protein, putative periplasmic protein	-1.14398	0.0150617
1759571_s_at	MG1655_ycgN_b1181	hypothetical protein /// UPF0153 family cysteine cluster protein	0.486028	0.015064
1764927_s_at	MG1655_xerC_b3811	site-specific tyrosine recombinase	-0.531088	0.0151055
1768634_s_at	EDL933_Z3974	hypothetical protein	-0.210085	0.0152548
1767506_s_at	MG1655_entC_b0593	isochorismate synthase /// isochorismate synthase 1	-0.464826	0.0152803
1761509_s_at	MYP1CRE-ORF1	---	0.179682	0.0154708
1760967_s_at	MG1655_b1057	cytochrome /// putative cytochrome b561	1.57353	0.0155246
1763394_s_at	IG_849321_849672-r	---	1.05042	0.015536
1768250_s_at	MG1655_yhiO_b3494	universal stress protein UspB /// universal stress (ethanol tolerance) protein B	0.631705	0.0155825
1761324_at	MG1655_b2350	CPS-53 (KpLE1) prophage; bactoprenol-linked glucose translocase/flippase	-0.312977	0.0156219
1768340_s_at	MG1655_yoaE_b1816	transporter /// putative membrane protein/conserved protein	0.774047	0.0157418
1761392_s_at	CFT073_papE_c3585	---	-0.118777	0.0157475
1764952_s_at	MG1655_yhaM_b3108	hypothetical protein /// putative L-serine dehydratase alpha chain	0.787861	0.0158158
1764324_s_at	CFT073_c3587	---	0.261996	0.0160339
1762583_at	CFT073_c1569	---	0.278852	0.0160613
1763434_s_at	IG_3320147_3320373-r	---	-0.647691	0.0160861
1766344_s_at	EDL933_yieG_Z5209	adenine permease, high affinity; adenine:H+ symporter /// membrane/transport protein	0.330895	0.0161768
1766560_at	CFT073_c5034	---	0.186042	0.0162486
1761585_s_at	MG1655_b3337	bacterioferritin-associated ferredoxin	-0.655454	0.0162533
1763926_s_at	MG1655_b1669	hypothetical protein /// FNR, Nar, NarP-regulated protein; putative subunit of YdhYVWXUT oxidoreductase complex	0.645356	0.0162857
1766542_at	CFT073_c3304	---	-0.156106	0.0163066
1763834_at	SAKAI_ECs1758	excisionase	-0.327763	0.0165571
1765748_s_at	EDL933_Z3393	gentisate 1,2-dioxygenase	0.325183	0.0166275
1769292_s_at	IG_2901397_2902768-r	---	0.644541	0.0167232
1769129_s_at	EDL933_panB_Z0145	3-methyl-2-oxobutanoate hydroxymethyltransferase	0.247144	0.0170383
1761873_s_at	MG1655_yciG_b1259	hypothetical protein /// KGG family protein	0.983336	0.0171709
1763948_s_at	MG1655_uvrB_b0779	excinuclease ABC subunit B /// exision nuclease of nucleotide excision repair, DNA damage recognition component	0.705323	0.0172424
1766425_s_at	MG1655_priB_b4201	primosomal replication protein N /// primosomal protein N	-1.17702	0.0175228
1760997_s_at	EDL933_ydcF_Z2308	hypothetical protein	-0.324598	0.0175382
1766234_at	CFT073_c5464	---	1.02601	0.0177065
1759787_s_at	MG1655_yedK_b1931	hypothetical protein /// DUF159 family protein	0.545019	0.0177778
1764700_s_at	MG1655_yohC_b2135	hypothetical protein /// Yip1 family inner membrane protein	0.372933	0.0178645
1767766_s_at	MG1655_trpA_b1260	tryptophan synthase subunit alpha /// tryptophan synthase, alpha subunit	1.68572	0.017877
1768221_s_at	MG1655_metK_b2942	methionine adenosyltransferase /// S-adenosylmethionine synthetase	-0.321681	0.0180151
AFFX-CreX-5_at	AFFX-CreX-5	---	0.184999	0.0181264
1766357_at	MG1655_b0487	copper-responsive regulon transcriptional regulator	0.405812	0.0181507
1766292_s_at	MG1655_cfa_b1661	cyclopropane fatty acyl phospholipid synthase, SAM-dependent /// cyclopropane-fatty-acyl-phospholipid synthase	0.47434	0.0182599
1762145_s_at	MG1655_rpsT_b0023	30S ribosomal protein S20 /// 30S ribosomal subunit protein S20	-0.674993	0.0183391
1768962_at	SAKAI_ECs1560	secreted effector protein	-0.0867648	0.0185243
1767972_s_at	MG1655_atpC_b3731	ATP synthase F0F1 subunit epsilon /// F1 sector of membrane-bound ATP synthase, epsilon subunit	-1.17331	0.01858
1764846_s_at	EDL933_Z1218	---	0.383483	0.0187059
1763905_s_at	EDL933_Z1924	hypothetical protein	0.222181	0.0187162
1762797_at	CFT073_c4547	---	-0.256592	0.0187317
1767559_s_at	MG1655_recA_b2699	recombinase A /// DNA recombination and repair protein; ssDNA-dependent ATPase; synaptase; ssDNA and dsDNA binding protein; ATP-dependent homologous DNA strand exchanger; recombinase A; LexA autocleavage cofactor	0.341005	0.0187494
1764178_s_at	MG1655_accC_b3256	acetyl-CoA carboxylase, biotin carboxylase subunit /// acetyl-CoA carboxylase biotin carboxylase subunit	-1.20252	0.0187988
1764986_at	CFT073_c2452	---	-0.382688	0.0188853
1766918_s_at	MG1655_b1726	hypothetical protein /// putative inner membrane protein	0.764586	0.0190225
1759106_s_at	MG1655_fkpA_b3347	FKBP-type peptidylprolyl isomerase /// FKBP-type peptidyl-prolyl cis-trans isomerase (rotamase)	-0.818385	0.019023
1766215_s_at	MG1655_ycfH_b1100	metallodependent hydrolase /// putative DNase	0.568467	0.0190339
1760743_at	CFT073_c0350	---	-0.190575	0.0191211
1769187_at	CFT073_c1543	---	-0.224928	0.0191496
1761780_at	CFT073_c3514	---	-0.403425	0.0191623
1765566_s_at	MG1655_b2389	hypothetical protein /// putative ion channel protein	0.711798	0.0191731
1762174_s_at	EDL933_Z1477	portal protein	0.223192	0.0192084
1765726_s_at	IG_1066932_1067140-f	---	1.02375	0.0192273
1759867_s_at	MG1655_yjaG_b3999	hypothetical protein /// DUF416 domain protein	-0.400102	0.0192736
1767788_s_at	IG_479933_480477-f	---	0.862945	0.0193172
1763861_s_at	MG1655_mukB_b0924	cell division protein MukB /// chromosome condensin MukBEF, ATPase and DNA-binding subunit	-0.689439	0.0193437
1765166_s_at	CFT073_c2371	---	0.65897	0.0193494
1767826_at	CFT073_c1215	---	0.269241	0.019762
1766288_s_at	EDL933_dapF_Z5326	diaminopimelate epimerase	-0.563637	0.0198157
1760427_s_at	IG_1509434_1509677-r	---	0.596557	0.0198365
1764242_s_at	EDL933_trpD_Z2548	bifunctional glutamine amidotransferase/anthranilate phosphoribosyltransferase	0.389827	0.0198689
1762726_s_at	MG1655_b1133	tRNA-specific 2-thiouridylase MnmA /// tRNA(Gln,Lys,Glu) U34 2-thiouridylase	-0.644664	0.0199061
1760053_s_at	CFT073_fliH_c2357	flagellar assembly protein H /// negative regulator of FliI ATPase activity	-1.15176	0.0200174
1759318_s_at	CFT073_c5343	---	-0.619102	0.0201142
1763288_at	CFT073_ydiJ_c2082	---	0.377673	0.0201285
1765478_s_at	EDL933_Z1768	hypothetical protein	-0.331848	0.0201605
1763002_s_at	MG1655_b0964	hypothetical protein /// UPF0319 family protein	0.863819	0.0201843
1767307_at	EDL933_Z4968	---	0.257106	0.0202145
1767284_at	CFT073_c0756	---	-0.239803	0.0202635
1761042_s_at	EDL933_Z4323	---	0.226561	0.0203162
1763144_at	CFT073_yedK_c2346	---	0.198936	0.0203222
1762910_s_at	CFT073_c2130	---	0.973471	0.0203678
1762731_s_at	IG_1431699_1432014-r	---	0.48458	0.0203864
1764707_s_at	EDL933_tyrR_Z2454	DNA-binding transcriptional regulator TyrR	-0.141269	0.0203882
1762571_at	MG1655_b1483	D,D-dipeptide ABC transporter ATPase	0.791723	0.020412
1760548_s_at	MG1655_yhaH_b3103	cytochrome /// DUF805 family inner membrane protein	0.588576	0.0204349
1767131_at	SAKAI_ECs1200	DNA-binding protein	0.219519	0.0204796
1768374_s_at	EDL933_Z4866	3-oxoacyl-ACP synthase	-0.289075	0.0204916
1760465_s_at	IG_2226860_2227457-r	---	1.0382	0.0205326
1768437_s_at	CFT073_c4568	---	0.213309	0.0205901
1764220_s_at	IG_3249651_3249943-f	---	0.70729	0.0206628
1761815_s_at	MG1655_dinB_b0231	DNA polymerase IV /// DNA polymerase IV	0.635531	0.0206779
1759499_at	CFT073_tsx_c0521	---	0.19006	0.0207073
AFFX-r2-Bs-lys-5_at	AFFX-r2-Bs-lys-5	---	-0.6539	0.0207769
1764853_s_at	MG1655_b0100	---	-0.571053	0.0209345
1768991_s_at	MG1655_ycbY_b0948	23S rRNA m(2)G2445 methyltransferase /// 23S rRNA m(2)G2445 and m(7)G2069 methyltransferases, SAM-dependent	-0.338116	0.0210181
1764252_at	SAKAI_ECs0701	---	-0.935793	0.0210375
1763046_s_at	MG1655_b1757	thiosulfate sulfur transferase /// molybdopterin synthase sulfurtransferase	-0.893536	0.0211123
1765617_s_at	SAKAI_ECs2226	hypothetical protein	0.208504	0.0211465
1768881_s_at	EDL933_Z1449	hypothetical protein /// regulatory protein CII	-0.215306	0.0211531
1766480_s_at	MG1655_b2377	hypothetical protein /// DUF2545 family putative inner membrane protein	0.770257	0.0212224
1763486_s_at	MG1655_yceD_b1088	hypothetical protein /// DUF177 family protein	-0.559551	0.0213381
1765105_s_at	MG1655_ytfQ_b4227	LACI-type transcriptional regulator /// galactofuranose ABC transporter periplasmic binding protein	0.576303	0.0213563
1764784_s_at	IG_674007_674240-f	---	0.759634	0.0216789
1765457_x_at	EDL933_Z0431	---	-0.327247	0.0218121
1766727_at	MG1655_hisI_b2026	phosphoribosyl-AMP cyclohydrolase and phosphoribosyl-ATP pyrophosphatase	-0.542966	0.0218398
1763465_at	CFT073_c1224	---	-0.20701	0.0218414
1760041_s_at	MG1655_malK_b4035	maltose/maltodextrin transporter ATP-binding protein /// maltose ABC transportor ATPase	-1.2013	0.0218441
1762979_s_at	MG1655_lysU_b4129	lysyl-tRNA synthetase /// lysine tRNA synthetase, inducible	0.430704	0.0218912
1759445_s_at	MG1655_b2997	hydrogenase 2 small subunit /// hydrogenase 2, small subunit	-0.582673	0.0219613
1760280_at	CFT073_aroG_c0830	---	-0.288069	0.0220243
1759171_s_at	MG1655_ygiH_b3059	putative glycerol-3-phosphate acyltransferase	-1.10462	0.0220757
1767702_s_at	EDL933_ilvC_Z5285	ketol-acid reductoisomerase	-0.135587	0.0221046
1767436_s_at	CFT073_c5033	---	-0.185275	0.0221927
1766783_s_at	MG1655_b3838	sec-independent translocase /// TatABCE protein translocation system subunit	-0.550369	0.0221952
1761786_s_at	MG1655_b1490	hypothetical protein	1.08692	0.0222031
1761043_s_at	MG1655_aidB_b4187	DNA alkylation damage repair protein; flavin-containing DNA binding protein, weak isovaleryl CoA dehydrogenase /// isovaleryl CoA dehydrogenase	0.449225	0.0222624
1762123_s_at	MG1655_narU_b1469	nitrate/nitrite transporter	1.05621	0.0225889
1765406_s_at	MG1655_rpiB_b4090	ribose 5-phosphate isomerase B/allose 6-phosphate isomerase	-0.740422	0.0226304
1759650_s_at	CFT073_yeaH_c2189	hypothetical protein /// UPF0229 family protein	1.085	0.0226589
1766625_at	CFT073_c1288	---	0.851531	0.022794
1764072_at	CFT073_c3386	---	-0.135187	0.0228263
1760332_s_at	EDL933_prpE_Z0430	propionyl-CoA synthetase /// propionate--CoA ligase	-0.741848	0.0228277
1767318_s_at	MG1655_exbB_b3006	membrane spanning protein in TonB-ExbB-ExbD complex	-1.15042	0.0229283
1763206_s_at	MG1655_yjjK_b4391	ABC transporter ATP-binding protein /// energy-dependent translational throttle A	-0.776921	0.0229449
1759790_at	MG1655_yfcB_b2330	N5-glutamine methyltransferase	-0.53841	0.0229762
1762708_s_at	EDL933_Z2096	hypothetical protein	0.479946	0.0229853
1759476_at	CFT073_c3045	---	-0.187017	0.0230129
1762275_s_at	MG1655_yghB_b3009	hypothetical protein /// general envelope maintenance protein; DedA family inner membrane protein; putative multidrug efflux transporter	0.382542	0.0231606
1759667_s_at	IG_1755135_1755444-f	---	0.911216	0.023224
1768973_s_at	EDL933_napA_Z3463	nitrate reductase catalytic subunit	-0.0983248	0.0232547
1765157_s_at	MG1655_aldB_b3588	aldehyde dehydrogenase B /// aldehyde dehydrogenase	0.887658	0.0233674
1762492_s_at	CFT073_c0008	---	-0.406068	0.0235686
1760689_at	SAKAI_ECs1125	hypothetical protein	-0.139623	0.0237093
1763776_s_at	MG1655_uxuA_b4322	mannonate dehydratase /// mannonate hydrolase	-0.73926	0.0237143
1762721_s_at	MG1655_bioD_b0778	dethiobiotin synthetase	0.410664	0.0237583
1759077_s_at	EDL933_Z1340	hypothetical protein	-0.159558	0.0238873
1762472_s_at	EDL933_Z4777	hypothetical protein	-0.230336	0.0240031
1765916_at	EDL933_Z2444	---	0.184279	0.0241745
1764866_s_at	EDL933_ybeR_Z0794	hypothetical protein	0.329746	0.0242173
1761939_s_at	MG1655_b4087	D-allose ABC transporter ATPase	-0.798535	0.0243884
1767610_s_at	MG1655_ydcE_b1461	4-oxalocrotonate tautomerase /// 4-oxalocrotonate tautomerase	0.481313	0.0243885
1764745_at	MG1655_yqjG_b3102	putative S-transferase	1.05565	0.0243923
1763099_s_at	CFT073_c2740	---	-0.925512	0.0245159
1761116_at	CFT073_leuB_c0090	---	0.370001	0.0247297
1765136_s_at	MG1655_yhbY_b3180	RNA-binding protein YhbY /// RNA binding protein associated with pre-50S ribosomal subunits	0.345833	0.0248385
1765321_s_at	MG1655_hdeA_b3510	acid-resistance protein /// stress response protein acid-resistance protein	0.75658	0.0249657
1768775_s_at	MG1655_rbsB_b3751	D-ribose transporter subunit RbsB /// D-ribose ABC transporter periplasmic binding protein; ribose chemotaxis receptor	-0.704889	0.0251343
1762406_s_at	IG_2054538_2054879-f	---	-0.373719	0.0251582
1766646_s_at	EDL933_Z5221	fimbrial protein	0.284675	0.0251802
1763895_s_at	LAMCG-J-w	---	-0.160898	0.0253391
1762594_at	CFT073_c5175	---	0.106031	0.0253535
1760111_s_at	IG_902958_903174-r	---	0.511981	0.0254678
1762658_s_at	MG1655_yeaG_b1783	hypothetical protein /// protein kinase, endogenous substrate unidentified; autokinase	1.02075	0.025595
1765040_s_at	MG1655_flgI_b1080	putative flagellar basal body protein	-1.14895	0.0256116
1768791_at	CFT073_c4549	---	0.227953	0.0256554
1761801_s_at	CFT073_ybgH_c0788	dipeptide and tripeptide permease D /// transporter	0.635118	0.0257379
1759556_at	CFT073_c2473	---	-0.335159	0.0257437
1766170_at	FPLMCG-Protein-H-w	---	0.240171	0.025761
1761638_s_at	MG1655_ymgE_b1195	hypothetical protein /// UPF0410 family putative inner membrane protein	0.64696	0.0258796
1763721_s_at	MG1655_yjiK_b4333	SdiA-regulated family putative membrane-anchored protein; putative phytase-like esterase	-0.546366	0.0260035
1762662_s_at	EDL933_ushA_Z0599	bifunctional UDP-sugar hydrolase/5'-nucleotidase periplasmic	0.193946	0.026079
1761748_s_at	MG1655_pnuC_b0751	protein PnuC /// nicotinamide riboside transporter	0.548775	0.0260792
1762900_s_at	MG1655_b1964	outer membrane protein /// pseudo	1.15328	0.0261002
1767418_at	MG1655_yadB_b0144	glutamyl-Q tRNA(Asp) synthetase	0.717407	0.026183
1763456_s_at	MG1655_rrsH_b0201	16S ribosomal RNA /// 16S ribosomal RNA /// 16S ribosomal RNA /// 16S ribosomal RNA /// 16S ribosomal RNA /// 16S ribosomal RNA /// 16S ribosomal RNA of rrnH operon	-0.20414	0.0262
1762058_s_at	EDL933_Z4708	hypothetical protein /// DUF2387 family putative metal-binding protein	-0.34255	0.0263259
1761735_s_at	EDL933_Z1504	NAD(P)H:quinone oxidoreductase	0.641752	0.0263651
1767463_s_at	MG1655_osmY_b4376	hypothetical protein /// salt-inducible putative ABC transporter periplasmic binding protein	1.05255	0.0264002
1760064_s_at	MG1655_arcC_b0521	carbamate kinase /// putative carbonate kinase	-0.624241	0.0264537
1764635_s_at	MG1655_csdA_b2810	cysteine sulfinate desulfinase /// cysteine sulfinate desulfinase	-0.386029	0.026488
1766947_s_at	EDL933_Z6027	tail fiber protein	0.22137	0.0266694
1766157_s_at	MG1655_rrsG_b2591	16S ribosomal RNA of rrnA operon /// 16S ribosomal RNA of rrnB operon /// 16S ribosomal RNA of rrnC operon /// 16S ribosomal RNA of rrnD operon /// 16S ribosomal RNA of rrnE operon /// 16S ribosomal RNA /// 16S ribosomal RNA of rrnG operon	-0.511345	0.0267049
1760773_s_at	MG1655_rplN_b3310	50S ribosomal protein L14 /// 50S ribosomal subunit protein L14	-0.446432	0.026772
1762912_s_at	IG_3450908_3451144-r	---	-0.676829	0.0268266
1767522_s_at	CFT073_c1094	---	0.903113	0.0268841
1764227_at	CFT073_yaeF_c0234	---	0.245077	0.0269521
1763533_at	MG1655_metH_b4019	homocysteine-N5-methyltetrahydrofolate transmethylase, B12-dependent	-0.290787	0.0270647
1759762_s_at	CFT073_c4498	transposase /// pseudo	0.280342	0.0271017
1763918_at	CFT073_c3632	---	-0.177414	0.0271465
1763627_at	CFT073_nrdE_c3228	---	0.267568	0.0272493
1766856_s_at	CFT073_pta_c2840	---	-0.228124	0.0273727
1765547_s_at	EDL933_Z3327	hypothetical protein /// hypothetical protein /// hypothetical protein /// hypothetical protein	0.41137	0.0274015
1763962_s_at	IG_3376287_3376504-f	---	-0.615331	0.0274204
1761071_s_at	MG1655_yhjE_b3523	transporter /// putative MFS transporter; membrane protein	0.887928	0.027477
1759142_at	CFT073_hrpA_c1840	---	0.218095	0.0276082
1759480_s_at	IG_3637351_3637740-f	---	0.857734	0.0276177
1768840_at	EDL933_Z0250	---	0.282053	0.0278109
1765749_s_at	MG1655_rpmD_b3302	50S ribosomal protein L30 /// 50S ribosomal subunit protein L30	-0.5374	0.0278474
1759855_at	CFT073_phnM_c5101	---	0.263672	0.0278646
1762019_s_at	EDL933_Z2968	hypothetical protein	0.197295	0.0279714
1767971_s_at	MG1655_yjjI_b4380	DUF3029 family protein, putative glycine radical enzyme	0.786913	0.0280261
1759494_s_at	MG1655_ycfR_b1112	biofilm, cell surface and signaling protein /// hypothetical protein	1.39676	0.0281008
1760219_s_at	IG_3621414_3622008-r	---	0.605288	0.0282362
1768774_at	CFT073_c1548	---	-0.146939	0.0283317
1765784_s_at	MG1655_exuT_b3093	hexuronate transporter	0.664461	0.0284736
1761399_s_at	MG1655_b1601	transporter /// pheromone AI-2 transporter	0.45025	0.0284754
1763213_s_at	MG1655_yfdC_b2347	transport /// putative inner membrane protein	0.351155	0.028483
1760819_s_at	EDL933_Z1854	terminase large subunit	0.313156	0.028603
1768772_at	CFT073_acnB_c0147	---	-0.30312	0.0286159
1759577_s_at	IG_1236465_1236793-f	---	0.988072	0.0286416
1769106_s_at	MG1655_yccJ_b1003	hypothetical protein /// uncharacterized protein	0.942628	0.028705
1768540_at	CFT073_c4419	---	1.16209	0.0287726
1767718_s_at	IG_1675928_1676450-r	---	0.898413	0.0287834
1763672_at	EDL933_Z2474	---	-0.305055	0.0287954
1765697_s_at	MG1655_rplC_b3320	50S ribosomal protein L3 /// 50S ribosomal subunit protein L3	-1.08078	0.0289289
1763321_at	CFT073_c1217	---	-0.247919	0.0289671
1763910_s_at	EDL933_Z2618	putative outer membrane porin for beta-glucuronides porin protein	0.917169	0.0289786
1761273_at	MG1655_fecD_b4288	ferric citrate ABC transporter permease	-0.376812	0.0290049
1763677_s_at	IG_2317849_2318062-r	---	0.354911	0.0291631
1763001_s_at	EDL933_terB_Z1173	protein TerB	-0.181591	0.0291896
1766221_s_at	IG_167265_167483-f	---	-0.854411	0.0292601
1761683_s_at	CFT073_c3666	---	0.210841	0.0294052
1767581_s_at	MG1655_yciA_b1253	acyl-CoA thioester hydrolase /// acyl-CoA esterase	-0.454506	0.0294403
1764738_at	CFT073_c0361	---	0.267705	0.029592
1759967_s_at	IG_1899610_1900071-f	---	-0.850228	0.0296886
1767109_s_at	CFT073_hdhA_c2011	7-alpha-hydroxysteroid dehydrogenase /// 7-alpha-hydroxysteroid dehydrogenase, NAD-dependent	0.861974	0.0297073
1764825_at	CFT073_c0263	---	-0.148429	0.0298802
1762932_s_at	MG1655_cspB_b1557	Qin prophage; cold shock protein	-0.775668	0.0299626
1767704_at	CFT073_c3613	---	0.278547	0.0300155
1765411_s_at	MG1655_yeaU_b1800	D-malate oxidase, NAD-dependent; putative tartrate dehydrogenase /// tartrate dehydrogenase	0.36023	0.030023
1765765_s_at	EDL933_Z0726	hypothetical protein /// stimulator of EntF adenylation activity, MbtH-like	-1.36506	0.0300368
1762642_at	CFT073_c3649	---	-0.1999	0.0300595
1766035_at	CFT073_c3409	---	-0.198945	0.0302362
1763620_at	CFT073_proB_c0389	---	-0.156945	0.0303446
1768095_at	MG1655_b2324	fused 5-methylaminomethyl-2-thiouridine-forming enzyme methyltransferase and FAD-dependent demodification enzyme	-0.333718	0.0303471
1761186_s_at	EDL933_Z1452	hypothetical protein /// hypothetical protein	0.256271	0.0304017
1767722_s_at	IG_1636170_1636478-r	---	-0.984738	0.0304399
1765625_at	M13771	---	-0.129088	0.0304754
1767487_s_at	MG1655_fic_b3361	cell filamentation protein Fic /// stationary phase-induced protein, putative toxin	0.661254	0.0306175
1769219_at	MG1655_b1965	pseudo	0.705749	0.0307132
1768462_at	CFT073_pgtB_c5203	---	0.209061	0.0307258
1759458_s_at	EDL933_Z1932	hypothetical protein	0.251416	0.0308552
1761733_s_at	IG_3645282_3646157-f	---	-0.4394	0.0309467
1761470_at	CFT073_c4019	---	-0.246106	0.0309624
1766327_at	MG1655_b3176	phosphoglucosamine mutase	-0.578733	0.0309961
1762382_s_at	SAKAI_ECs3134	hypothetical protein /// putative L-rhamnonate transporter	0.428732	0.0310112
1764445_s_at	MG1655_glvG_b3681	6-phospho-beta-glucosidase	0.279516	0.0311099
1763218_at	EDL933_Z4177	---	0.56431	0.0311274
1767709_s_at	IG_3672006_3672415-r	---	0.993763	0.0312452
1760174_s_at	IG_837149_837412-f	---	1.13352	0.0312688
1768923_s_at	IG_2748730_2748851-f	---	0.463019	0.0313737
1766006_s_at	MG1655_folD_b0529	bifunctional 5,10-methylene-tetrahydrofolate dehydrogenase/ 5,10-methylene-tetrahydrofolate cyclohydrolase /// bifunctional 5,10-methylene-tetrahydrofolate dehydrogenase/ 5,10-methylene-tetrahydrofolate cyclohydrolase	-0.51122	0.0316313
1761866_s_at	MG1655_ybdB_b0597	hypothetical protein /// enterobactin synthesis proofreading thioesterase	-0.847729	0.0316676
1759389_s_at	MG1655_mtlR_b3601	mannitol repressor protein /// mannitol operon repressor	1.1044	0.0316872
1766965_at	X00926	---	0.160843	0.0317039
1764781_s_at	IG_3250310_3250550-r	---	0.721297	0.0317844
1761676_s_at	CFT073_c3343	---	0.719424	0.0317848
1763805_s_at	IG_3550107_3550717-f	---	0.412711	0.0317903
1764264_s_at	EDL933_Z4193	EivI	-0.139875	0.0319077
1762768_s_at	MG1655_rpsK_b3297	30S ribosomal protein S11 /// 30S ribosomal subunit protein S11	-0.299752	0.0319411
1764904_s_at	MG1655_sulA_b0958	SOS cell division inhibitor /// SOS cell division inhibitor	0.634347	0.0319444
1762641_at	MG1655_ybeS_b0646	putative HscC co-chaperone, uncharacterized J domain-containing protein	0.551614	0.0319741
1759709_s_at	MG1655_wcaI_b2050	glycosyl transferase family protein /// putative glycosyl transferase	-0.524752	0.0319816
1761763_s_at	MG1655_recN_b2616	recombination and repair protein /// recombination and repair protein	0.97015	0.0321046
1760461_s_at	CFT073_c0828	---	0.924708	0.0321068
1768586_at	CFT073_yjjW_c5462	---	-0.257815	0.0321196
1762370_s_at	MG1655_yggB_b2924	mechanosensitive channel MscS /// mechanosensitive channel protein, small conductance	0.451057	0.0321532
1760646_s_at	MG1655_rplU_b3186	50S ribosomal protein L21 /// 50S ribosomal subunit protein L21	-0.863907	0.0321888
1764499_s_at	MG1655_pldA_b3821	phospholipase A /// outer membrane phospholipase A	-0.359356	0.0322557
1761188_s_at	MG1655_ygaE_b2664	transcriptional repressor of csiD /// DNA-binding transcriptional regulator CsiR	0.894399	0.0323691
1763283_s_at	EDL933_ybiC_Z1022	hypothetical protein	0.368289	0.0324
1763403_s_at	MG1655_rbsC_b3750	ribose ABC transporter permease /// D-ribose ABC transporter permease	-0.618252	0.0325578
1768132_s_at	MG1655_b1498	sulfatase /// putative Ser-type periplasmic non-aryl sulfatase	-0.686131	0.0327258
1759283_s_at	IG_1494656_1494879-r	---	0.74314	0.0329016
1761808_at	MG1655_appY_b0564	global transcriptional activator; DLP12 prophage	0.582539	0.0329144
1768930_at	CFT073_uvrD_c4734	---	-0.14149	0.0330973
1767964_s_at	EDL933_Z0327	hypothetical protein	-0.195783	0.0331964
1769056_s_at	MG1655_hemK_b1212	N5-glutamine S-adenosyl-L-methionine-dependent methyltransferase /// RF-1 and RF-2 N5-glutamine methyltransferase	0.293596	0.0333471
1760397_s_at	CFT073_c1185	---	-0.188102	0.0334316
1764322_at	CFT073_avtA_c4393	---	-1.02136	0.0334544
1767089_s_at	IG_66551_66834-r	---	0.69778	0.0339339
1760756_at	MG1655_b0370	---	0.478172	0.0340253
1763146_s_at	MG1655_ycgK_b1178	hypothetical protein /// periplasmic inhibitor of g-type lysozyme	0.423071	0.0340515
1763275_s_at	MG1655_rbsK_b3752	ribokinase /// ribokinase	-0.556711	0.0340621
1765879_s_at	IG_1554368_1554648-f	---	0.402302	0.0340666
1766345_s_at	EDL933_Z0469	flagellin structural protein	0.293132	0.0345807
1760709_s_at	MG1655_hycD_b2722	membrane-spanning protein of hydrogenase 3 /// hydrogenase 3, membrane subunit	0.539718	0.0346122
1765645_at	CFT073_iucC_c3625	---	-0.158354	0.0347029
1760865_s_at	IG_613163_613379-r	---	-1.30134	0.0347474
1764647_s_at	MG1655_melB_b4120	melibiose:sodium symporter /// melibiose:sodium symporter	0.255087	0.0348417
1765586_at	CFT073_c3650	---	0.338764	0.0349288
1760884_s_at	CFT073_c4064	---	-0.386089	0.0350967
1762882_at	CFT073_yidK_c4602	---	0.293097	0.0352427
1764404_s_at	MG1655_cyoD_b0429	cytochrome o ubiquinol oxidase subunit IV /// cytochrome o ubiquinol oxidase subunit IV	-0.751175	0.0353351
1765965_s_at	MG1655_b3032	3',5' cAMP phosphodiesterase /// cyclic 3',5'-adenosine monophosphate phosphodiesterase	-0.418107	0.035355
1763368_at	CFT073_argS_c2291	---	0.387988	0.0355876
1762127_s_at	IG_2817169_2817402-f	---	-0.302091	0.0356413
1765594_s_at	MG1655_atpD_b3732	F1 sector of membrane-bound ATP synthase, beta subunit /// ATP synthase F0F1 subunit beta	-0.761584	0.0358021
1768841_s_at	IG_791279_791538-r	---	0.493623	0.0359365
1763563_s_at	EDL933_Z1902	head-tail adapotor /// head-tail adaptor /// head-tail adaptor /// head-tail adaptor	-0.224276	0.0359465
1764492_at	EDL933_Z2994	---	0.211815	0.0360909
1768846_at	CFT073_c3606	---	-0.206738	0.0361011
1764682_s_at	MG1655_ubiD_b3843	3-octaprenyl-4-hydroxybenzoate decarboxylase	-0.398713	0.0362358
1759909_s_at	MG1655_b2080	hypothetical protein /// UPF0339 family protein	0.594918	0.0362772
1766766_s_at	MG1655_slyD_b3349	FKBP-type peptidylprolyl isomerase /// FKBP-type peptidyl prolyl cis-trans isomerase (rotamase)	-0.348548	0.0362871
1762888_s_at	MG1655_yciR_b1285	RNase II stability modulator /// cyclic-di-GMP phosphodiesterase; csgD regulator; modulator of RNase II stability	0.780826	0.0365888
1768444_s_at	MG1655_mglB_b2150	galactose-binding transport protein /// methyl-galactoside transporter subunit	-0.705628	0.0366338
1768802_s_at	MG1655_yahK_b0325	oxidoreductase /// broad specificity NADPH-dependent aldehyde reductase, Zn-containing	0.513186	0.036762
AFFX-r2-Ec-bioD-5_at	AFFX-r2-Ec-bioD-5	---	0.308586	0.0368145
1762464_at	MG1655_b0538	---	0.39961	0.0369437
1761429_at	MG1655_narZ_b1468	nitrate reductase 2 (NRZ), alpha subunit	0.566572	0.0370493
1760717_s_at	CFT073_c0460	lac repressor /// lactose-inducible lac operon transcriptional repressor	-0.474891	0.0371579
1759087_s_at	EDL933_Z1777	hypothetical protein	0.264728	0.0372894
1765468_s_at	IG_576109_576620-r	---	0.623739	0.0374652
1762205_s_at	MG1655_purC_b2476	phosphoribosylaminoimidazole-succinocarboxamide synthase /// phosphoribosylaminoimidazole-succinocarboxamide synthetase	-0.394163	0.0375352
1763262_at	MG1655_ydaU_b1359	Rac prophage; conserved protein	0.499211	0.0375453
1767613_s_at	CFT073_c1535	---	0.426285	0.0375854
1762416_at	CFT073_yjcW_c5093	---	0.167585	0.037589
1764247_s_at	MG1655_ais_b2252	putative LPS core heptose(II)-phosphate phosphatase /// aluminum-inducible protein	-0.415743	0.0375926
AFFX-r2-P1-cre-5_at	AFFX-r2-P1-cre-5	---	0.0905839	0.0376522
1765483_at	CFT073_c3303	---	-0.158077	0.0378577
1764239_s_at	MG1655_b0029	4-hydroxy-3-methylbut-2-enyl diphosphate reductase /// 4-hydroxy-3-methylbut-2-enyl diphosphate reductase, 4Fe-4S protein	-0.568432	0.0379187
1767424_s_at	CFT073_c5200	---	-0.160695	0.0379527
1768689_s_at	MG1655_osmC_b1482	osmotically inducible protein /// lipoyl-dependent Cys-based peroxidase, hydroperoxide resistance; salt-shock inducible membrane protein; peroxiredoxin	0.776544	0.0380954
1763414_s_at	MG1655_elaC_b2268	ribonuclease Z /// RNase BN, tRNA processing enzyme	-0.598635	0.038114
1759912_s_at	MG1655_nrdD_b4238	anaerobic ribonucleoside triphosphate reductase /// anaerobic ribonucleoside-triphosphate reductase	0.811431	0.0386157
1762375_s_at	EDL933_Z2083	damage-inducible protein /// hypothetical protein	0.175143	0.0387563
1759461_s_at	EDL933_glnQ_Z1031	glutamine ABC transporter ATP-binding protein	-0.127497	0.0387664
1761456_s_at	IG_1762411_1762736-r	---	0.562314	0.038769
1762628_s_at	IG_836660_836887-r	---	1.73667	0.0387711
1768610_s_at	MG1655_yhjD_b3522	hypothetical protein /// inner membrane putative BrbK family alternate lipid exporter	0.724213	0.03884
1761386_at	CFT073_ypdI_c2912	---	0.511848	0.0388744
1759541_s_at	EDL933_pheP_Z0715	phenylalanine transporter	0.606521	0.0389451
1761155_at	SAKAI_ECs2890	hypothetical protein	0.698526	0.0389712
1759135_s_at	MG1655_ygjN_b3083	hypothetical protein /// mRNA interferase toxin of the HigB-HigA toxin-antitoxin system	0.712376	0.0390128
1760851_s_at	EDL933_wbdN_Z3204	glycosyl transferase family protein	-0.186231	0.0390484
1761614_s_at	CFT073_c0205	---	-0.547144	0.0390906
1763583_at	SAKAI_ECs4985	hypothetical protein	0.147476	0.0392191
1761130_s_at	MG1655_trxB_b0888	thioredoxin reductase /// thioredoxin reductase, FAD/NAD(P)-binding	0.403824	0.0394679
1763716_s_at	MG1655_b1809	hypothetical protein /// putative reactive intermediate deaminase	-0.560755	0.0394753
1767878_s_at	EDL933_Z1193	hypothetical protein	0.121167	0.0394983
1766166_s_at	CFT073_c0359	---	-0.135554	0.0396817
1763362_s_at	MG1655_yigL_b3826	sugar phosphatase /// pyridoxal phosphate phosphatase	0.619702	0.0397151
1762965_s_at	MG1655_b1955	mannosyl-3-phosphoglycerate phosphatase /// putative mannosyl-3-phosphoglycerate phosphatase	0.985175	0.0397304
1761166_s_at	EDL933_Z1503	anti-repressor protein	0.18171	0.0397908
1759928_at	CFT073_ybcU_c1564	---	-0.243711	0.0398093
1759367_at	MG1655_ybgP_b0717	putative periplasmic pilin chaperone	0.821692	0.0399961
1768111_s_at	EDL933_yjiM_Z5937	hypothetical protein	-0.252189	0.0401258
1761761_s_at	IG_3636772_3637014-f	---	0.580145	0.0401851
1767858_at	CFT073_c3196	---	-0.158484	0.0403272
1764453_s_at	EDL933_Z2259	protein RhsE	-0.215982	0.0404036
1764262_s_at	MG1655_lolA_b0891	outer-membrane lipoprotein carrier protein /// lipoprotein chaperone	-0.225353	0.040633
1765896_x_at	EDL933_Z5091	hypothetical protein	-0.324715	0.0406828
1760857_s_at	IG_1864497_1864931-f	---	0.771995	0.0408763
1761522_s_at	MG1655_tsf_b0170	elongation factor Ts /// translation elongation factor EF-Ts	-0.631017	0.0410105
1766197_s_at	MG1655_b0211	putative membrane-bound lytic murein transglycosylase D	-0.548098	0.0410125
1761699_s_at	IG_3249651_3249943-r	---	1.43171	0.0410459
1767417_s_at	MG1655_ssb_b4059	single-stranded DNA-binding protein /// single-stranded DNA-binding protein	-0.49028	0.0411615
1767510_s_at	MG1655_nhaA_b0019	pH-dependent sodium/proton antiporter /// sodium-proton antiporter	0.347489	0.0412439
1767939_s_at	EDL933_Z5009	hypothetical protein	0.156805	0.0412965
1767231_s_at	MG1655_yhhX_b3440	dehydrogenase /// putative oxidoreductase	-0.391779	0.0414487
1766280_s_at	MG1655_pepT_b1127	peptidase T /// peptidase T	0.718892	0.0414688
1763463_at	CFT073_trpE_c1730	---	0.788701	0.0415197
1759684_at	CFT073_c1414	---	-0.0967977	0.0415443
1767866_s_at	EDL933_ybeQ_Z0791	hypothetical protein /// Sel1 family TPR-like repeat protein	0.896941	0.041558
1760148_at	FPLTRAID-traD	---	-0.181816	0.0416854
1765728_s_at	MG1655_kdpE_b0694	KdpE family transcriptional regulator /// response regulator in two-component regulatory system with KdpD	-0.593945	0.0416888
1763825_s_at	CFT073_c1642	murein transglycosylase E	1.63131	0.041994
1769252_at	CFT073_carB_c0041	---	0.186272	0.0420349
1766927_s_at	EDL933_Z1957	transposase	0.272035	0.042058
1768976_s_at	CFT073_fmt_c4048	methionyl-tRNA formyltransferase /// 10-formyltetrahydrofolate:L-methionyl-tRNA(fMet) N-formyltransferase	0.316781	0.0422008
1761510_s_at	MG1655_b1336	p-aminobenzoyl-glutamate transporter; membrane protein /// pump protein	0.494008	0.0424761
1767724_s_at	MG1655_radC_b3638	DNA repair protein RadC /// UPF0758 family protein	-0.589381	0.0426311
1768673_at	MG1655_ilvI_b0077	acetolactate synthase 3 large subunit	-1.27119	0.0430531
1760442_s_at	LAMCG-M-w	minor tail protein	-0.249785	0.0430742
1767331_s_at	EDL933_htrC_Z5563	protein HtrC /// stationary phase growth adaptation protein	0.451117	0.0431327
1762639_s_at	MG1655_tktB_b2465	transketolase 2, thiamine triphosphate-binding	1.28161	0.04329
1765120_s_at	MG1655_dppC_b3542	dipeptide/heme ABC transporter permease	-0.823127	0.0433368
1760051_s_at	MG1655_b1983	hypothetical protein /// UPF0082 family protein	-0.850854	0.0434211
1767819_s_at	MG1655_accB_b3255	acetyl CoA carboxylase, BCCP subunit /// acetyl-CoA carboxylase biotin carboxyl carrier protein subunit	-1.00467	0.0434405
1759637_at	MG1655_priA_b3935	Primosome factor n' (replication factor Y)	-0.304329	0.0435091
1763818_at	CFT073_c0397	---	-0.138988	0.0437034
1766983_s_at	IG_3319273_3319712-f	---	-0.735186	0.043876
1765918_s_at	MG1655_atoE_b2223	short chain fatty acid transporter	0.380551	0.0440417
1760217_s_at	CFT073_c1138	glucose-1-phosphatase/inositol phosphatase /// glucose-1-phosphatase/inositol phosphatase	0.558176	0.0445113
1763066_s_at	MG1655_b1724	hypothetical protein /// uncharacterized protein	0.624437	0.0445157
1765615_s_at	EDL933_lomW_Z1489	outer membrane protein	0.110019	0.0445205
1767485_at	MG1655_ybhK_b0780	putative CofD superfamily transferase	0.66615	0.0445277
AFFX-BioDn-5_at	AFFX-BioDn-5	---	0.365668	0.0446279
1762771_at	CFT073_yicF_c4471	---	0.481656	0.0447208
1760485_at	CFT073_c4501	---	0.342149	0.0448395
1764395_s_at	MG1655_spr_b2175	murein DD-endopeptidase, space-maker hydrolase, mutational suppressor of prc thermosensitivity, outer membrane lipoprotein, weak murein LD-carboxypeptidase /// outer membrane lipoprotein	-0.931012	0.0449421
1768090_at	CFT073_sat_c3619	---	0.162202	0.0450039
1763443_s_at	IG_2714470_2714773-f	---	0.746827	0.0450339
1759598_s_at	MG1655_b0832	transport system permease /// glutathione ABC transporter permease	-0.444413	0.0450547
1759779_s_at	EDL933_Z0257	lipoprotein	0.295023	0.0451742
1767924_s_at	MG1655_b2853	hypothetical protein /// uncharacterized protein	0.920885	0.0452527
1765171_s_at	MG1655_yjbO_b4050	---	0.358374	0.0453474
1760417_s_at	MG1655_ygbA_b2732	hypothetical protein /// uncharacterized protein	0.902005	0.0455296
1764293_s_at	MG1655_yqjD_b3098	hypothetical protein /// membrane-anchored ribosome-binding protein	0.514851	0.0455954
1765123_at	CFT073_srlA_c3256	---	-0.152711	0.0456168
1767326_s_at	EDL933_Z1486	hypothetical protein	-0.219979	0.0456524
1759173_s_at	EDL933_yfeK_Z3685	hypothetical protein /// uncharacterized protein	0.337815	0.0457567
1768204_s_at	EDL933_Z4384	permease of ferrichrome ABC transporter	-0.122184	0.0458456
1760573_at	CFT073_wzxE_c4713	---	-0.424719	0.0458562
1764476_at	CFT073_yfcU_c2883	---	0.260808	0.0459329
1759703_at	EDL933_Z3179	---	0.265525	0.0460202
1764131_s_at	MG1655_b1440	transporter /// putative ABC transporter periplasmic binding protein	0.895649	0.0460288
1767685_at	CFT073_c3652	---	0.169925	0.0462999
1761261_s_at	MG1655_cynS_b0340	cyanate aminohydrolase /// cyanate hydratase	0.514728	0.0463182
1768517_s_at	IG_262171_262551-r	---	0.532388	0.0464367
1763391_s_at	MG1655_b0476	acetyl esterase /// acetyl esterase	0.57375	0.0467307
1762515_s_at	IG_2595639_2595850-r	---	-0.442506	0.0468867
1765611_at	CFT073_abrB_c0794	---	0.26206	0.0469359
1767749_s_at	MG1655_minD_b1175	cell division inhibitor MinD /// inhibitor of FtsZ ring polymerization; chromosome-membrane tethering protein; membrane ATPase of the MinCDEE system	-0.469664	0.0469443
1762075_s_at	MG1655_rpmC_b3312	50S ribosomal protein L29 /// 50S ribosomal subunit protein L29	-0.730152	0.0469646
1766735_s_at	CFT073_c3641	---	-0.134033	0.0469901
1763328_at	MG1655_sgcR_b4300	putative DNA-binding transcriptional regulator	0.516345	0.0470154
1762273_at	CFT073_c4564	---	-0.244615	0.047036
1763336_s_at	MG1655_fabZ_b0180	(3R)-hydroxymyristoyl-ACP dehydratase /// (3R)-hydroxymyristol acyl carrier protein dehydratase	-0.554324	0.0471286
1767260_at	CFT073_c2436	---	0.275262	0.047261
1764307_at	CFT073_c2610	---	-0.167856	0.0473205
1768430_s_at	IG_849321_849672-f	---	0.692337	0.0474635
1764524_s_at	EDL933_Z2087	---	-0.1483	0.0475506
1768666_at	MG1655_sgcC_b4304	putative PTS system EIIC permease component	0.434186	0.0476123
1760043_s_at	MG1655_otsA_b1896	trehalose-6-phosphate synthase /// trehalose-6-phosphate synthase	0.899165	0.0479876
1759884_s_at	IG_1286552_1286760-r	---	-0.688801	0.0481351
1760893_s_at	IG_3661158_3661519-r	---	0.601047	0.0481846
1761430_at	CFT073_ydjQ_c2140	---	-0.274728	0.0482247
1762924_s_at	MG1655_yeeA_b2008	hypothetical protein /// putative transporter, FUSC family inner membrane protein	0.508364	0.0482438
1763607_s_at	MG1655_yggV_b2954	dITP/XTP pyrophosphatase	-0.554774	0.0482815
1767423_s_at	MG1655_yecA_b1908	hypothetical protein /// UPF0149 family protein	-0.280485	0.0483987
1764567_s_at	MG1655_katE_b1732	hydroperoxidase II /// catalase HPII, heme d-containing	0.599944	0.0484973
1764882_s_at	IG_2011037_2011250-r	---	-0.941604	0.0485319
AFFX-BioDn-3_at	AFFX-BioDn-3	---	0.276448	0.0485719
1761920_s_at	CFT073_c3983	---	-0.271142	0.0485782
1767531_s_at	CFT073_c3890	N-acetylgalactosamine-specific PTS system enzyme IID component	0.226758	0.0485862
1762191_s_at	MG1655_malE_b4034	maltose ABC transporter periplasmic protein /// maltose transporter subunit	-1.05936	0.0485873
1766563_at	CFT073_c0341	---	-0.0882224	0.0486054
1769105_s_at	CFT073_c3820	---	0.731216	0.0486718
1760336_s_at	MG1655_yecG_b1895	universal stress protein UspC /// universal stress protein	1.27505	0.0489808
1763655_s_at	IG_674007_674240-r	---	0.717295	0.0490143
1761774_s_at	IG_1293368_1293648-f	---	0.87429	0.0490226
1766185_s_at	MG1655_b3015	Radical SAM superfamily protein	-0.556557	0.0490534
1760640_at	SAKAI_ECs0702	---	-0.773212	0.0490803
1765286_s_at	EDL933_Z3941	hypothetical protein	0.102487	0.0491456
1764627_at	CFT073_c0009	---	-0.241762	0.0491756
1762578_s_at	EDL933_Z4823	hypothetical protein	0.138139	0.0492899
1768573_s_at	MG1655_b1953	hypothetical protein /// uncharacterized protein	0.698475	0.049428
1762811_s_at	MG1655_yacG_b0101	zinc-binding protein /// DNA gyrase inhibitor	-0.475756	0.0494367
1767616_s_at	EDL933_Z0985	hypothetical protein	0.140093	0.0498333
1759305_s_at	MG1655_yfiL_b2602	hypothetical protein /// lipoprotein	0.903496	0.0498663

## Sheet: Cycling vs Control
Probe Set ID	Transcript ID(Array Design)	GENE TITLE	logFC	P.Val
1761792_s_at	IG_2424809_2425028-f	---	-1.40569	7.23624e-07
1763445_s_at	SAKAI_ECs2085	biofilm-dependent modulation protein /// biofilm-dependent modulation protein	-2.03446	8.61447e-07
1762447_s_at	IG_348797_349235-r	---	-5.38092	1.66342e-06
1767338_at	MG1655_prpB_b0331	2-methylisocitrate lyase	-4.26598	1.96539e-06
1768910_s_at	MG1655_fliL_b1944	flagellar basal body-associated protein FliL /// flagellar biosynthesis protein	-2.65348	2.38852e-06
1763204_s_at	MG1655_tnaB_b3709	tryptophan permease TnaB /// tryptophan transporter of low affinity	-3.21699	5.69699e-06
1760787_s_at	EDL933_flgE_Z1714	flagellar hook protein FlgE /// flagellar hook protein	-2.37924	5.9575e-06
1761050_s_at	MG1655_tnaA_b3708	tryptophanase /// tryptophanase/L-cysteine desulfhydrase, PLP-dependent	-4.66599	1.20614e-05
1759810_s_at	MG1655_b0612	citrate/succinate antiporter; citrate carrier /// hypothetical protein	0.761115	1.20814e-05
1759346_s_at	MG1655_b1970	hydroxyisourate hydrolase	3.99555	1.24509e-05
1762105_s_at	MG1655_flgB_b1073	flagellar basal-body rod protein FlgB /// flagellar component of cell-proximal portion of basal-body rod	-2.14936	1.25131e-05
1769065_at	MG1655_ymgA_b1165	RcsB connector protein for regulation of biofilm	-2.67665	1.42168e-05
1768504_s_at	MG1655_trpL_b1265	---	2.05793	1.84213e-05
1761528_s_at	MG1655_soxS_b4062	DNA-binding transcriptional regulator SoxS /// superoxide response regulon transcriptional activator; autoregulator	1.94922	2.14086e-05
1760976_s_at	MG1655_fliJ_b1942	flagellar biosynthesis chaperone /// flagellar protein	-2.40704	2.16394e-05
1768765_s_at	IG_2267588_2267998-f	---	-1.53695	2.3191e-05
1761078_s_at	CFT073_c1608	---	-2.98009	2.41469e-05
1768218_x_at	CFT073_c5147	---	0.435434	3.10973e-05
1763171_s_at	MG1655_yhbW_b3160	hypothetical protein /// putative luciferase-like monooxygenase	1.80941	3.61122e-05
1763186_at	MG1655_b1356	Rac prophage; putative DNA-binding transcriptional regulator	-0.674579	3.62414e-05
1763942_at	CFT073_yhbU_c3911	---	0.319444	3.76854e-05
1762126_s_at	MG1655_tnaL_b3707	tryptophanase leader peptide /// tryptophanase leader peptide	-2.72762	4.11204e-05
1763829_s_at	MG1655_crl_b0240	pseudo /// DNA-binding transcriptional regulator Crl	0.73211	4.19073e-05
1767927_at	SAKAI_ECs1250	C4-type zinc finger TraR	-0.45975	4.61128e-05
1765615_s_at	EDL933_lomW_Z1489	outer membrane protein	0.31951	4.61141e-05
1765578_s_at	MG1655_ygiD_b3039	hypothetical protein /// 4,5- DOPA-extradiol-dioxygenase	1.14719	5.30105e-05
1768980_s_at	CFT073_c3865	---	3.5633	5.45877e-05
1767559_s_at	MG1655_recA_b2699	recombinase A /// DNA recombination and repair protein; ssDNA-dependent ATPase; synaptase; ssDNA and dsDNA binding protein; ATP-dependent homologous DNA strand exchanger; recombinase A; LexA autocleavage cofactor	0.778554	6.34595e-05
1760294_s_at	MG1655_leuL_b0075	leu operon leader peptide /// leu operon leader peptide	-2.15897	7.13521e-05
1759897_s_at	MG1655_fliK_b1943	flagellar hook-length control protein /// flagellar hook-length control protein	-1.4079	7.13907e-05
1763616_s_at	IG_2424809_2425028-r	---	-1.45965	7.18391e-05
1759790_at	MG1655_yfcB_b2330	N5-glutamine methyltransferase	-1.25462	7.64701e-05
1761549_s_at	CFT073_flgF_c1346	flagellar component of cell-proximal portion of basal-body rod	-3.16938	8.00869e-05
1763669_s_at	CFT073_c3486	---	-0.736243	9.28391e-05
1766719_s_at	EDL933_Z0886	cob(I)yrinic acid a,c-diamide adenosyltransferase	-0.428202	9.37568e-05
1760643_s_at	MG1655_flgD_b1075	flagellar basal body rod modification protein /// flagellar hook assembly protein	-2.15621	0.000108325
1761548_s_at	MG1655_bax_b3570	putative glucosaminidase /// hypothetical protein	-1.40894	0.000112191
1768112_at	MG1655_flgE_b1076	flagellar hook protein	-2.55271	0.000112683
1765629_s_at	EDL933_Z1794	---	0.227026	0.000116318
1768120_s_at	MG1655_flgC_b1074	flagellar basal body rod protein FlgC /// flagellar component of cell-proximal portion of basal-body rod	-2.52437	0.000118213
1759386_x_at	EDL933_hisL_Z3180	---	-1.49942	0.000119149
1764967_s_at	CFT073_c2742	---	-1.28345	0.000124421
1767749_s_at	MG1655_minD_b1175	cell division inhibitor MinD /// inhibitor of FtsZ ring polymerization; chromosome-membrane tethering protein; membrane ATPase of the MinCDEE system	-1.20057	0.000141735
1763116_s_at	MG1655_flgA_b1072	flagellar basal body P-ring biosynthesis protein FlgA /// assembly protein for flagellar basal-body periplasmic P ring	-0.787827	0.00014331
1760711_s_at	MG1655_galF_b2042	UTP-glucose-1-phosphate uridylyltransferase /// putative regulatory subunit for GalU	-1.56408	0.000150066
1763203_s_at	IG_784541_784855-r	---	0.485576	0.000156588
1764432_s_at	MG1655_ybjG_b0841	undecaprenyl pyrophosphate phosphatase /// undecaprenyl pyrophosphate phosphatase	1.73867	0.000166453
1760223_s_at	MG1655_yhaK_b3106	hypothetical protein /// redox-sensitive bicupin	3.04891	0.000166899
1765193_at	MG1655_yzgL_b3427	pseudo	0.586356	0.000173225
1766277_s_at	MG1655_ygbO_b2745	tRNA pseudouridine synthase D /// tRNA(Glu) pseudouridine(13) synthase	-0.489966	0.000177707
1764952_s_at	MG1655_yhaM_b3108	hypothetical protein /// putative L-serine dehydratase alpha chain	1.5031	0.000196434
1761815_s_at	MG1655_dinB_b0231	DNA polymerase IV /// DNA polymerase IV	1.27401	0.000206613
1766349_s_at	MG1655_tyrA_b2600	bifunctional chorismate mutase/prephenate dehydrogenase /// fused chorismate mutase T/prephenate dehydrogenase	1.38045	0.000218183
1762781_at	MG1655_aceK_b4016	isocitrate dehydrogenase kinase/phosphatase	-2.75702	0.000220905
1768860_at	CFT073_c5330	---	0.387813	0.000225331
1761739_s_at	MG1655_yagS_b0285	hypothetical protein /// PaoABC aldehyde oxidoreductase, FAD-containing subunit	-0.535557	0.000236392
1759130_s_at	MG1655_b1648	hypothetical protein	0.971986	0.000239113
1764516_s_at	CFT073_c1303	---	-0.901864	0.000244239
1765918_s_at	MG1655_atoE_b2223	short chain fatty acid transporter	0.888803	0.000248916
1762594_at	CFT073_c5175	---	0.215529	0.000260969
1760742_s_at	MG1655_lldD_b3605	L-lactate dehydrogenase /// L-lactate dehydrogenase, FMN-linked	1.06843	0.000270174
1761703_s_at	MG1655_ymgB_b1166	RcsB connector protein for regulation of biofilm and acid-resistance	-2.35616	0.000273188
1765893_s_at	EDL933_Z2391	hypothetical protein	-0.333999	0.000276061
1767435_s_at	MG1655_flgG_b1078	flagellar basal body rod protein FlgG /// flagellar component of cell-distal portion of basal-body rod	-2.07835	0.000284912
1760257_s_at	MG1655_ydiA_b1703	hypothetical protein /// PEP synthase kinase and PEP synthase pyrophosphorylase	-0.934109	0.000289324
1768517_s_at	IG_262171_262551-r	---	1.23302	0.000293884
1768146_s_at	MG1655_ykfE_b0220	C-lysozyme inhibitor /// inhibitor of c-type lysozyme, periplasmic	0.587222	0.000299449
1759509_s_at	MG1655_b3004	hypothetical protein	-1.45267	0.000303396
1760698_s_at	EDL933_Z4322	hypothetical protein	-0.394678	0.000314997
1760193_s_at	MG1655_dgkA_b4042	diacylglycerol kinase /// diacylglycerol kinase	1.48979	0.000315289
1760560_s_at	MG1655_accA_b0185	acetyl-CoA carboxylase, carboxytransferase, alpha subunit /// acetyl-CoA carboxylase carboxyltransferase subunit alpha	-0.890507	0.000316555
1761578_s_at	MG1655_ycgE_b1162	repressor of blue light-responsive genes	-1.14065	0.000330842
1766730_at	MG1655_yagN_b0280	CP4-6 prophage; uncharacterized protein	-0.818883	0.00033168
1762935_s_at	MG1655_ychM_b1206	C4-dicarboxylic acid transporter /// sulfate transporter YchM	2.26446	0.000343549
1765370_s_at	MG1655_b1728	hypothetical protein /// inner membrane protein regulated by LexA	1.20302	0.000343623
1768132_s_at	MG1655_b1498	sulfatase /// putative Ser-type periplasmic non-aryl sulfatase	-1.4249	0.000345404
1760602_s_at	IG_836660_836887-f	---	3.27134	0.000350254
1766205_x_at	MG1655_hisL_b2018	his operon leader peptide	-1.55108	0.000361648
1762689_at	MG1655_hsdS_b4348	specificity determinant for hsdM and hsdR	-0.795028	0.000374755
1765566_s_at	MG1655_b2389	hypothetical protein /// putative ion channel protein	1.28885	0.000391817
1761249_s_at	MG1655_uvrY_b1914	response regulator /// response regulator in two-component regulatory system with BarA	-1.0355	0.000394508
1764316_s_at	CFT073_yhhW_c4228	hypothetical protein /// quercetinase activity in vitro	1.21411	0.000408107
1767453_at	MG1655_sraG_b4449	ncRNA	-1.50578	0.000413568
1769197_s_at	MG1655_mtr_b3161	tryptophan permease /// tryptophan transporter of high affinity	1.2428	0.000426689
1763516_s_at	MG1655_yceP_b1060	biofilm formation regulatory protein BssS /// biofilm regulator	0.830381	0.000429776
1763637_s_at	IG_454014_454356-r	---	-1.38666	0.000432381
1769178_s_at	MG1655_nrdI_b2674	ribonucleotide reductase stimulatory protein /// NrdEF cluster assembly flavodoxin	-1.27677	0.000434024
1759388_at	CFT073_c4656	---	-0.954815	0.000441128
1760693_s_at	EDL933_Z3479	hypothetical protein /// tandem DUF2300 domain protein, putative host defense protein	1.475	0.000442195
1761862_s_at	CFT073_c1838	---	3.15041	0.000445533
1765922_s_at	CFT073_c2785	---	-1.00279	0.00045751
1765260_s_at	IG_2815526_2815805-r	---	-0.931556	0.00045794
1765773_s_at	MG1655_oppC_b1245	hypothetical protein /// oligopeptide ABC transporter permease	-1.10845	0.00050248
1761513_s_at	CFT073_c1103	---	0.957075	0.000508212
1761205_s_at	IG_2267588_2267998-r	---	-1.67485	0.000513274
1768444_s_at	MG1655_mglB_b2150	galactose-binding transport protein /// methyl-galactoside transporter subunit	-1.42389	0.000519851
AFFX-BioDn-3_at	AFFX-BioDn-3	---	0.597639	0.000531076
1764253_s_at	MG1655_gapA_b1779	glyceraldehyde-3-phosphate dehydrogenase /// glyceraldehyde-3-phosphate dehydrogenase A	-1.12379	0.000532039
1767549_s_at	IG_3279267_3279616-f	---	0.760541	0.000547901
1760103_s_at	MG1655_pphA_b1838	serine/threonine protein phosphatase 1 /// serine/threonine-specific protein phosphatase 1	1.69217	0.000547971
1767122_s_at	MG1655_tig_b0436	trigger factor /// peptidyl-prolyl cis/trans isomerase (trigger factor)	-1.82406	0.000552302
1767285_s_at	MG1655_sbmC_b2009	DNA gyrase inhibitor /// DNA gyrase inhibitor	0.789856	0.000559359
1766908_s_at	MG1655_gcvR_b2479	glycine cleavage system transcriptional repressor /// transcriptional repressor, regulatory protein accessory to GcvA	-1.31643	0.00056456
1768118_s_at	MG1655_yigA_b3810	hypothetical protein /// DUF484 family protein	-0.774279	0.000574073
1768692_s_at	IG_1395117_1395388-f	---	0.965603	0.000590002
1767572_s_at	MG1655_b0845	DeoR family transcriptional regulator /// putative drug efflux MFS transporter, inner membrane protein	0.798187	0.000597883
1762307_s_at	MG1655_b3328	pseudopilin, cryptic, general secretion pathway	1.01859	0.000599717
1766990_s_at	MG1655_b1777	hypothetical protein /// DUF1315 family protein	-0.937376	0.000622562
1759639_s_at	IG_1049754_1050185-f	---	-1.38437	0.000624033
1766915_s_at	MG1655_mscL_b3291	large-conductance mechanosensitive channel /// mechanosensitive channel protein, high conductance	0.648489	0.000624484
1764395_s_at	MG1655_spr_b2175	murein DD-endopeptidase, space-maker hydrolase, mutational suppressor of prc thermosensitivity, outer membrane lipoprotein, weak murein LD-carboxypeptidase /// outer membrane lipoprotein	-1.92156	0.000639529
1759788_s_at	MG1655_glpF_b3927	glycerol facilitator protein /// glycerol facilitator	-0.541945	0.000639803
1765996_s_at	EDL933_Z4757	---	0.624223	0.00064316
1765544_at	CFT073_yphH_c3072	---	-0.386353	0.00064355
1763776_s_at	MG1655_uxuA_b4322	mannonate dehydratase /// mannonate hydrolase	-1.30698	0.000648913
1768900_at	MG1655_feaR_b1384	transcriptional activator for tynA and feaB	-1.2905	0.000652343
1768853_s_at	MG1655_hisM_b2307	histidine transport system membrane protein M /// histidine ABC transporter permease	-1.57184	0.000653799
1768557_s_at	MG1655_csgD_b1040	csgBAC operon transcriptional regulator /// DNA-binding transcriptional regulator CsgD	-1.59964	0.000654212
1767286_s_at	MG1655_yiiD_b3888	acetyltransferase /// GNAT family putative N-acetyltransferase	-0.791592	0.000675545
1767187_s_at	CFT073_c3168	major capsid protein /// major capsid protein	0.254956	0.000678718
1761333_s_at	MG1655_yhdU_b3263	transporter /// putative membrane protein	-2.64028	0.000687841
1764283_s_at	EDL933_Z5148	hypothetical protein	-0.747841	0.000688579
1767530_s_at	IG_2111084_2111455-f	---	-1.35504	0.000690166
1763047_s_at	MG1655_ybhR_b0792	hypothetical protein /// putative ABC transporter permease	1.13295	0.000696598
1766377_s_at	MG1655_b1444	gamma-aminobutyraldehyde dehydrogenase /// gamma-aminobutyraldehyde dehydrogenase	-1.4325	0.000699091
1768615_s_at	MG1655_yhiQ_b3497	methyltransferase /// 16S rRNA m(2)G1516 methyltransferase, SAM-dependent	0.65963	0.000735595
1759493_s_at	MG1655_hyfB_b2482	hydrogenase 4 subunit B /// hydrogenase 4, membrane subunit	0.735646	0.000737394
1766714_s_at	MG1655_yehE_b2112	DUF2574 family protein	-1.27698	0.000749615
1763087_s_at	MG1655_prpC_b0333	methylcitrate synthase /// 2-methylcitrate synthase	-2.06688	0.000755619
1763415_s_at	IG_1212331_1212550-f	---	-0.808636	0.000764345
1765166_s_at	CFT073_c2371	---	1.08231	0.000799256
1759136_s_at	MG1655_b1827	regulator /// KDG regulon transcriptional repressor	-0.953643	0.000817902
1769240_s_at	MG1655_yccC_b0981	cryptic autophosphorylating protein tyrosine kinase Etk /// tyrosine-protein kinase, role in O-antigen capsule formation	0.633498	0.000826163
1769018_s_at	MG1655_cyoA_b0432	cytochrome o ubiquinol oxidase subunit II /// cytochrome o ubiquinol oxidase subunit II	-2.01199	0.00086185
1764091_s_at	IG_983521_983741-f	---	-1.50778	0.000862299
1762343_s_at	MG1655_aceB_b4014	malate synthase A /// malate synthase	-2.32321	0.000895757
1765313_s_at	MG1655_gcvT_b2905	glycine cleavage system aminomethyltransferase T /// aminomethyltransferase, tetrahydrofolate-dependent, subunit (T protein) of glycine cleavage complex	-1.72226	0.00089627
1762191_s_at	MG1655_malE_b4034	maltose ABC transporter periplasmic protein /// maltose transporter subunit	-2.1267	0.000896685
1763677_s_at	IG_2317849_2318062-r	---	0.627568	0.000900339
1764337_s_at	CFT073_c0222	---	-0.864906	0.000915475
1761783_s_at	MG1655_minC_b1176	septum formation inhibitor /// inhibitor of FtsZ ring polymerization	-1.32758	0.000928863
1760773_s_at	MG1655_rplN_b3310	50S ribosomal protein L14 /// 50S ribosomal subunit protein L14	-0.769723	0.000935884
1760362_s_at	MG1655_b1329	transport periplasmic protein /// murein tripeptide (L-ala-gamma-D-glutamyl-meso-DAP) transporter subunit	-1.13057	0.000940824
1761920_s_at	CFT073_c3983	---	-0.540087	0.000946157
1759501_s_at	EDL933_Z3235	putative diguanylate cyclase	-0.699375	0.000950562
1762875_at	MG1655_rfbC_b2038	dTDP-4-deoxyrhamnose-3,5-epimerase	-1.0408	0.000956905
1760299_s_at	MG1655_pabA_b3360	para-aminobenzoate synthase component II /// aminodeoxychorismate synthase, subunit II	0.380537	0.000961609
1766693_at	MG1655_argT_b2310	lysine/arginine/ornithine transporter subunit	-1.75685	0.000967146
1759477_s_at	EDL933_Z3503	aldolase /// 2-keto-3-deoxy-L-rhamnonate aldolase	0.870097	0.00098011
1765821_s_at	CFT073_c0474	---	1.31243	0.000983288
1762051_s_at	CFT073_c2992	hypothetical protein /// DUF1176 family protein	0.667229	0.000985008
1766172_s_at	MG1655_gapC_2_b1416	glyceraldehyde 3-phosphate dehydrogenase C /// pseudo	-0.6235	0.000999043
1768045_s_at	MG1655_flgH_b1079	flagellar basal body L-ring protein /// flagellar protein of basal-body outer-membrane L ring	-1.35859	0.00100118
1762532_s_at	MG1655_ycgZ_b1164	RcsB connector protein for regulation of biofilm and acid-resistance	-2.20978	0.00101158
1764230_s_at	MG1655_ychJ_b1233	hypothetical protein /// UPF0225 family protein	-0.805454	0.00101346
1764175_s_at	MG1655_iscR_b2531	DNA-binding transcriptional regulator IscR /// isc operon transcriptional repressor; suf operon transcriptional activator; oxidative stress- and iron starvation-inducible; autorepressor	1.14229	0.001015
1763068_at	CFT073_c5431	---	0.437428	0.00106662
1766676_s_at	MG1655_glnP_b0810	glutamine ABC transporter permease /// glutamine transporter subunit	-1.08625	0.00107717
1767547_s_at	IG_606607_607058-r	---	0.690885	0.00109449
1765120_s_at	MG1655_dppC_b3542	dipeptide/heme ABC transporter permease	-1.55711	0.00109917
1760728_s_at	MG1655_uxaC_b3092	glucuronate isomerase /// uronate isomerase	-0.870106	0.00110394
1767535_at	CFT073_c1269	---	-0.23506	0.00110446
1760363_s_at	MG1655_ppsA_b1702	phosphoenolpyruvate synthase /// phosphoenolpyruvate synthase	-1.3257	0.00110669
1768972_s_at	IG_2289168_2289377-r	---	-0.708104	0.00112107
1769137_s_at	MG1655_ytfG_b4211	oxidoreductase /// NAD(P)H:quinone oxidoreductase	0.652171	0.00112935
1762061_s_at	MG1655_ybiJ_b0802	hypothetical protein /// DUF1471 family putative periplasmic protein	2.39052	0.00115672
1765259_s_at	IG_1314117_1314439-r	---	1.52239	0.00116459
1764148_at	MG1655_aroC_b2329	chorismate synthase	-1.41543	0.0011705
1761979_s_at	MG1655_cycA_b4208	D-alanine/D-serine/glycine transporter /// D-alanine/D-serine/glycine permease	-0.964868	0.00117581
1763835_s_at	IG_3576358_3576580-f	---	1.74122	0.00118005
1766768_s_at	MG1655_thrL_b0001	thr operon leader peptide	-0.583977	0.00119858
1769056_s_at	MG1655_hemK_b1212	N5-glutamine S-adenosyl-L-methionine-dependent methyltransferase /// RF-1 and RF-2 N5-glutamine methyltransferase	0.511687	0.00123399
1769259_s_at	MG1655_yaiB_b0382	hypothetical protein /// anti-RssB factor, RpoS stabilzer during Pi starvation; anti-adapter protein	-1.95564	0.00123517
1763981_s_at	MG1655_aceA_b4015	isocitrate lyase /// isocitrate lyase	-2.58926	0.00125212
1762155_s_at	CFT073_c2356	---	-0.962899	0.00126674
1760807_s_at	CFT073_c2241	hypothetical protein /// free methionine-(R)-sulfoxide reductase	-1.73537	0.00126937
1768090_at	CFT073_sat_c3619	---	0.303004	0.00127861
1765982_s_at	MG1655_moaB_b0782	molybdenum cofactor biosynthesis protein B /// inactive molybdopterin adenylyltransferase	-0.920029	0.00129569
1768822_s_at	MG1655_ybiM_b0806	hypothetical protein	2.59697	0.00129932
1766428_s_at	EDL933_Z5475	hypothetical protein	-0.24291	0.00130214
1767655_s_at	EDL933_prpR_Z0426	regulator for prp operon /// propionate catabolism operon regulatory protein	-1.26132	0.0013041
1765361_s_at	MG1655_yihU_b3882	dehydrogenase /// 3-sulpholactaldehyde (SLA) reductase, NADH-dependent; gamma-hydroxybutyrate dehydrogenase, NADH-dependent	0.655392	0.00132243
1767013_s_at	MG1655_ascG_b2714	asc operon transcriptional repressor; prpBC operon repressor /// ascBF operon repressor	-0.72112	0.00132892
1767954_s_at	MG1655_b3335	bifunctional prepilin leader peptidase/ methylase	0.556839	0.00133845
1759210_s_at	IG_1577367_1577656-f	---	-0.7675	0.00134136
1763486_s_at	MG1655_yceD_b1088	hypothetical protein /// DUF177 family protein	-0.868926	0.00135442
1760179_at	CFT073_intT_c0932	---	0.27041	0.00135861
1761673_at	CFT073_c1544	---	0.21963	0.00140172
1764261_s_at	IG_2276258_2276589-r	---	0.551688	0.00144347
1768028_s_at	MG1655_ybdA_b0591	enterobactin exporter EntS /// enterobactin exporter, iron-regulated	-0.746354	0.00146919
1764273_at	CFT073_c5039	---	0.263134	0.00147843
1761726_s_at	MG1655_oppB_b1244	oligopeptide transporter permease /// oligopeptide ABC transporter permease	-1.04585	0.00153833
1761465_s_at	MG1655_b1824	hypothetical protein /// DUF2527 family heat-induced protein	-1.10593	0.00155094
1760274_s_at	MG1655_yibF_b3592	glutathione S-transferase /// glutathione S-transferase homolog	-1.03503	0.00155286
1769250_s_at	IG_2474199_2474713-f	---	0.654663	0.00155294
1766107_s_at	MG1655_asnA_b3744	asparagine synthetase A /// asparagine synthetase AsnA	0.855316	0.00157039
1761433_s_at	MG1655_ompR_b3405	osmolarity response regulator /// response regulator in two-component regulatory system with EnvZ	-0.780958	0.00159764
1762979_s_at	MG1655_lysU_b4129	lysyl-tRNA synthetase /// lysine tRNA synthetase, inducible	0.655948	0.00159974
1763027_s_at	MG1655_ybbM_b0491	metal resistance protein /// iron export ABC transporter permease; peroxide resistance protein	0.742621	0.00160575
AFFX-BioB-M_at	AFFX-BioB-M	---	0.715642	0.00160923
1762876_s_at	IG_2590755_2591091-r	---	0.74721	0.00161672
1763683_s_at	CFT073_c2061	hypothetical protein /// FNR, Nar, NarP-regulated protein; putative subunit of YdhYVWXUT oxidoreductase complex	0.769027	0.00163276
1767592_s_at	IG_714422_714634-r	---	-0.956251	0.00163802
1768573_s_at	MG1655_b1953	hypothetical protein /// uncharacterized protein	1.28773	0.00164482
AFFX-BioDn-5_at	AFFX-BioDn-5	---	0.654731	0.00167137
1765340_s_at	MG1655_pmrD_b2259	polymyxin resistance protein B /// inactive two-component system connector protein	-0.740626	0.00168601
AFFX-r2-Ec-bioD-5_at	AFFX-r2-Ec-bioD-5	---	0.525188	0.00169624
1761691_s_at	CFT073_c5233	---	-1.208	0.00170634
1764567_s_at	MG1655_katE_b1732	hydroperoxidase II /// catalase HPII, heme d-containing	-1.09132	0.00173804
1760940_s_at	EDL933_Z3731	hypothetical protein /// putative membrane protein, UPF0370 family	1.24058	0.00175442
1761701_s_at	MG1655_b2174	hypothetical protein /// lipid A 1-diphosphate synthase; undecaprenyl pyrophosphate:lipid A 1-phosphate phosphotransferase	-1.29494	0.00176936
1763154_s_at	MG1655_udk_b2066	uridine kinase /// uridine/cytidine kinase	-0.934215	0.00177239
1766946_s_at	EDL933_Z1916	---	-0.603304	0.0017891
1762764_s_at	CFT073_c1422	---	-0.288596	0.00181608
1761184_at	SAKAI_ECs1539	hypothetical protein	0.311365	0.0018206
1762048_at	MG1655_potF_b0854	putrescine ABC transporter periplasmic binding protein	-1.49056	0.00183655
1764179_s_at	CFT073_c3379	---	0.747387	0.00184577
1764700_s_at	MG1655_yohC_b2135	hypothetical protein /// Yip1 family inner membrane protein	0.531893	0.00185172
1760457_s_at	MG1655_yajC_b0407	preprotein translocase subunit YajC /// SecYEG protein translocase auxillary subunit	-1.19994	0.00188195
1761847_s_at	MG1655_lysA_b2838	diaminopimelate decarboxylase /// diaminopimelate decarboxylase, PLP-binding	0.929779	0.00189427
1762247_at	CFT073_yheB_c4109	---	0.298764	0.00189787
1767819_s_at	MG1655_accB_b3255	acetyl CoA carboxylase, BCCP subunit /// acetyl-CoA carboxylase biotin carboxyl carrier protein subunit	-1.75174	0.00189992
1760041_s_at	MG1655_malK_b4035	maltose/maltodextrin transporter ATP-binding protein /// maltose ABC transportor ATPase	-1.78048	0.00190581
1759309_s_at	MG1655_dps_b0812	Fe-binding and storage protein; stress-inducible DNA-binding protein /// DNA starvation/stationary phase protection protein Dps	1.05461	0.00192398
1765609_s_at	MG1655_secG_b3175	preprotein translocase subunit SecG /// preprotein translocase membrane subunit	-1.14399	0.00192677
1759106_s_at	MG1655_fkpA_b3347	FKBP-type peptidylprolyl isomerase /// FKBP-type peptidyl-prolyl cis-trans isomerase (rotamase)	-1.175	0.00193239
1765010_at	CFT073_c2494	---	-0.195219	0.00194006
1761944_s_at	CFT073_c5458	---	1.12879	0.00195163
1767224_s_at	MG1655_yciI_b1251	hypothetical protein /// putative DGPF domain-containing enzyme	-2.1193	0.00196831
AFFX-Ec-U47295-1_s_at	U47295-1	---	0.416671	0.00197797
1763699_s_at	MG1655_b1339	putative DNA-binding transcriptional regulator of abgABT operon /// DNA-binding transcriptional regulator	-1.05073	0.00198261
1761851_s_at	MG1655_ytfH_b4212	hypothetical protein /// DUF24 family HxlR-type putative transcriptional regulator	0.719955	0.0019949
1767624_s_at	MG1655_exbD_b3005	biopolymer transport protein ExbD /// membrane spanning protein in TonB-ExbB-ExbD complex	-1.18564	0.00199851
1766466_at	CFT073_c4018	---	-0.337988	0.00200825
1768801_at	CFT073_c4942	---	-1.95401	0.00201509
1766893_s_at	MG1655_b1837	hypothetical protein	1.29153	0.00203132
1762671_s_at	MG1655_fhuA_b0150	ferrichrome outer membrane transporter /// ferrichrome outer membrane transporter	-1.4039	0.00203563
1767425_s_at	MG1655_aspC_b0928	aspartate aminotransferase, PLP-dependent /// aromatic amino acid aminotransferase	-1.5168	0.00205316
1767689_s_at	EDL933_Z1822	secreted effector protein	0.255031	0.00206388
1762367_s_at	MG1655_tpiA_b3919	triosephosphate isomerase	-0.686806	0.0020674
1765279_s_at	MG1655_ydcH_b1426	hypothetical protein /// DUF465 family protein	1.32035	0.00207459
1769078_s_at	CFT073_c5312	bifunctional 2',3'-cyclic nucleotide 2'-phosphodiesterase/3'-nucleotidase periplasmic protein /// 2':3'-cyclic-nucleotide 2'-phosphodiesterase	0.844564	0.00207765
1759093_s_at	EDL933_Z3622	resolvase	-0.171365	0.00208128
1766680_s_at	EDL933_yihR_Z5416	aldose-1-epimerase	-0.26761	0.00210935
1763144_at	CFT073_yedK_c2346	---	0.285691	0.002113
1767573_s_at	MG1655_yjcH_b4068	hypothetical protein /// DUF485 family inner membrane protein	-1.72898	0.00212394
1764409_s_at	MG1655_ppa_b4226	inorganic pyrophosphatase /// inorganic pyrophosphatase	-0.899711	0.00213913
AFFX-r2-Ec-bioC-3_at	AFFX-r2-Ec-bioC-3	---	0.861802	0.00214943
1760075_s_at	IG_2576398_2576685-f	---	-1.06395	0.00216883
1767043_s_at	IG_1702701_1702972-r	---	-1.40341	0.00217853
1763910_s_at	EDL933_Z2618	putative outer membrane porin for beta-glucuronides porin protein	1.41717	0.00219313
1768172_at	CFT073_ompA_c1093	---	-0.6626	0.00220218
1768578_at	MG1655_ycjJ_b1296	putrescine importer	-0.79559	0.00225155
1762795_s_at	MG1655_ygfH_b2920	coenzyme A transferase /// propionyl-CoA:succinate CoA transferase	0.398427	0.00228765
1763712_s_at	MG1655_bcp_b2480	thioredoxin-dependent thiol peroxidase /// peroxiredoxin; thiol peroxidase, thioredoxin-dependent	-1.36163	0.00229602
1764361_s_at	EDL933_Z1201	helicase	0.272509	0.00232239
1767911_s_at	MG1655_yeaA_b1778	methionine sulfoxide reductase B /// methionine sulfoxide reductase B	-0.893583	0.00232744
1765411_s_at	MG1655_yeaU_b1800	D-malate oxidase, NAD-dependent; putative tartrate dehydrogenase /// tartrate dehydrogenase	0.554127	0.00237853
1764252_at	SAKAI_ECs0701	---	-1.32798	0.00239136
1763582_s_at	MG1655_dcd_b2065	deoxycytidine triphosphate deaminase /// deoxycytidine triphosphate deaminase; dCTP deaminase	-1.33242	0.00240422
1766889_at	CFT073_c3274	---	-0.161966	0.00241246
1764756_s_at	SAKAI_ECs1333	---	0.225249	0.00242555
1768763_s_at	MG1655_hisJ_b2309	histidine transport system histidine-binding periplasmic protein /// histidine ABC transporter periplasmic binding protein	-1.33629	0.00243453
1765398_at	MG1655_rfaP_b3630	kinase that phosphorylates core heptose of lipopolysaccharide	-1.03686	0.00244281
1761763_s_at	MG1655_recN_b2616	recombination and repair protein /// recombination and repair protein	1.50731	0.00246772
1765438_s_at	CFT073_c3470	---	-0.928806	0.00247714
1767012_s_at	IG_3672006_3672415-f	---	1.23124	0.0025021
1760990_at	CFT073_c4982	---	0.357318	0.00252064
1766976_s_at	MG1655_yhjR_b3535	hypothetical protein /// DUF2629 family protein	-0.778959	0.00253875
1768162_s_at	IG_915271_915695-f	---	0.85746	0.0025406
1765758_s_at	EDL933_aceK_Z5602	bifunctional isocitrate dehydrogenase kinase/phosphatase	-0.414122	0.0025471
1767318_s_at	MG1655_exbB_b3006	membrane spanning protein in TonB-ExbB-ExbD complex	-1.64695	0.00254716
1764012_s_at	IG_643191_643419-f	---	-1.3538	0.0025662
AFFX-r2-Ec-bioD-3_at	AFFX-r2-Ec-bioD-3	---	0.520912	0.00257918
1761522_s_at	MG1655_tsf_b0170	elongation factor Ts /// translation elongation factor EF-Ts	-1.0337	0.00257923
1761399_s_at	MG1655_b1601	transporter /// pheromone AI-2 transporter	0.674591	0.00260009
1762977_s_at	EDL933_yehE_Z3280	hypothetical protein	0.171785	0.00260885
1764723_s_at	MG1655_prpD_b0334	2-methylcitrate dehydratase	-1.20114	0.00261648
1766458_s_at	IG_1515027_1515337-r	---	-1.41488	0.00262047
1760970_at	CFT073_yhfV_c4149	---	-0.44636	0.00262226
1763336_s_at	MG1655_fabZ_b0180	(3R)-hydroxymyristoyl-ACP dehydratase /// (3R)-hydroxymyristol acyl carrier protein dehydratase	-0.938601	0.00262428
1765614_x_at	CFT073_c4250	---	0.281786	0.00265174
1761839_s_at	MG1655_yhjV_b3539	transporter protein /// putative transporter	-1.06602	0.00268066
1761003_s_at	EDL933_Z4313	integrase	0.22911	0.00270951
1768666_at	MG1655_sgcC_b4304	putative PTS system EIIC permease component	0.733356	0.00271098
1769047_s_at	SAKAI_ECs5169	PTS system ascorbate-specific transporter subunit IIC /// L-ascorbate-specific enzyme IIC permease component of PTS	0.577315	0.00271637
1768823_at	MG1655_yabN_b0069	transcriptional DNA-binding transcriptional activator of sgrS sRNA	0.902902	0.0027317
1760622_s_at	CFT073_c2147	arginine succinyltransferase /// arginine succinyltransferase	-1.30103	0.00273836
1762924_s_at	MG1655_yeeA_b2008	hypothetical protein /// putative transporter, FUSC family inner membrane protein	0.860024	0.002743
1766995_s_at	MG1655_narP_b2193	transcriptional regulator NarP /// response regulator in two-component regulatory system with NarQ	-0.973305	0.00277937
1759347_s_at	MG1655_yqfB_b2900	hypothetical protein /// UPF0267 family protein	0.476734	0.00281233
1759078_at	CFT073_c2520	---	0.348704	0.00281565
1763485_s_at	MG1655_yrbE_b3194	hypothetical protein /// ABC transporter maintaining OM lipid asymmetry, inner membrane permease protein	0.393647	0.00281686
1763305_s_at	MG1655_b1010	hypothetical protein /// putative aminoacrylate deaminase, reactive intermediate detoxification; weak enamine/imine deaminase activity	0.73875	0.00283046
1766739_s_at	MG1655_ychH_b1205	hypothetical protein /// DUF2583 family putative inner membrane protein	0.919327	0.00287683
1763721_s_at	MG1655_yjiK_b4333	SdiA-regulated family putative membrane-anchored protein; putative phytase-like esterase	-0.788944	0.00287754
1768877_s_at	MG1655_ycdG_b1006	transporter /// pyrimidine permease	0.891212	0.00288166
1764305_s_at	MG1655_b2392	manganese transport protein MntH /// manganese/divalent cation transporter	0.797642	0.00288908
1761115_s_at	IG_3436072_3436341-f	---	0.740727	0.00290953
1761174_s_at	EDL933_Z0946	---	0.221689	0.00294927
1761781_s_at	MG1655_dcuB_b4123	C4-dicarboxylate transporter, anaerobic; DcuS co-sensor /// anaerobic C4-dicarboxylate transporter	0.528246	0.00295483
1766786_at	CFT073_c4509	---	-0.376081	0.00297227
1768069_at	MG1655_ybjT_b0869	putative NAD-dependent oxidoreductase	-0.834566	0.00298926
1761307_s_at	MG1655_lrhA_b2289	LysR family transcriptional regulator /// transcriptional repressor of flagellar, motility and chemotaxis genes	-0.958774	0.00300392
1767565_s_at	MG1655_evgA_b2369	EvgA family transcriptional regulator /// response regulator in two-component regulatory system with EvgS	-1.49552	0.00302437
1762166_s_at	MG1655_trpR_b4393	Trp operon repressor /// transcriptional repressor, tryptophan-binding	0.260925	0.00302998
1764083_s_at	MG1655_hupA_b4000	transcriptional regulator HU subunit alpha /// HU, DNA-binding transcriptional regulator, alpha subunit	-1.15454	0.00302998
1768878_at	SAKAI_ECs2006	BigA-like protein	0.280787	0.00304017
1759084_s_at	EDL933_treA_Z1968	periplasmic trehalase	-0.901692	0.00304334
1762208_s_at	MG1655_csgF_b1038	curli nucleation outer membrane protein /// curli assembly protein CsgF	-1.54385	0.00307956
1760664_s_at	MG1655_ycaD_b0898	MFS family transporter protein /// putative MFS transporter, inner membrane protein	0.739184	0.00312329
1759648_s_at	MG1655_atpA_b3734	F1 sector of membrane-bound ATP synthase, alpha subunit /// ATP synthase F0F1 subunit alpha	-1.75408	0.00312929
1767522_s_at	CFT073_c1094	---	1.29618	0.00313159
1759461_s_at	EDL933_glnQ_Z1031	glutamine ABC transporter ATP-binding protein	-0.199537	0.00314072
1760016_s_at	MG1655_yecI_b1902	ferritin /// ferritin B, putative ferrous iron reservoir	-1.01964	0.00314355
1767478_s_at	IG_2588729_2589266-r	---	0.855281	0.00315112
1763373_at	M94066	---	-0.345845	0.0031633
1764410_s_at	EDL933_Z2286	hypothetical protein /// BenE family inner membrane putative transporter	0.641383	0.00321561
1761362_s_at	MG1655_purU_b1232	formyltetrahydrofolate deformylase /// formyltetrahydrofolate hydrolase	-1.43447	0.00323636
1762555_s_at	MG1655_lldR_b3604	DNA-binding transcriptional repressor LldR /// dual role activator/repressor for lldPRD operon	1.84163	0.0032938
1766918_s_at	MG1655_b1726	hypothetical protein /// putative inner membrane protein	1.00873	0.00329759
1759374_s_at	MG1655_cyoB_b0431	cytochrome o ubiquinol oxidase subunit I /// cytochrome o ubiquinol oxidase subunit I	-1.48282	0.00330852
1766920_s_at	MG1655_glpX_b3925	fructose 1,6-bisphosphatase II	-0.806191	0.0033096
1767996_s_at	CFT073_pdxA_c0065	4-hydroxythreonine-4-phosphate dehydrogenase /// 4-hydroxy-L-threonine phosphate dehydrogenase, NAD-dependent	-0.710903	0.00335736
1767786_s_at	CFT073_c3054	---	1.57104	0.00336217
1767948_s_at	MG1655_b1341	hypothetical protein /// diguanylate cyclase, csgD regulator	-0.769781	0.00336365
1767799_s_at	IG_1640092_1640512-f	---	-0.519828	0.00336525
1765560_s_at	SAKAI_ECs1917	p-aminobenzoyl-glutamate transporter; membrane protein /// hypothetical protein	0.7449	0.00343795
1759247_at	MG1655_lit_b1139	T4 phage exclusion protein; cell death peptidase, e14 prophage	-1.35259	0.00344165
1765253_s_at	MG1655_yjbJ_b4045	stress-response protein /// stress-induced protein, UPF0337 family	0.791145	0.00344566
1762932_s_at	MG1655_cspB_b1557	Qin prophage; cold shock protein	-1.12147	0.00349002
1761198_s_at	MG1655_b1840	resistance protein /// inner membrane protein	0.600085	0.00349584
1759438_s_at	MG1655_nuoA_b2288	NADH dehydrogenase subunit A /// NADH:ubiquinone oxidoreductase, membrane subunit A	-0.738017	0.00351388
1764178_s_at	MG1655_accC_b3256	acetyl-CoA carboxylase, biotin carboxylase subunit /// acetyl-CoA carboxylase biotin carboxylase subunit	-1.56604	0.00351605
1767594_s_at	EDL933_Z0608	outer membrane transport protein	-0.305071	0.00352138
1765828_s_at	IG_1891736_1892096-f	---	0.532053	0.00352163
1762634_s_at	EDL933_Z1317	hypothetical protein /// putative CoA-binding protein	0.812347	0.0035346
1763054_s_at	MG1655_dacC_b0839	D-alanyl-D-alanine carboxypeptidase; penicillin-binding protein 6a /// D-alanyl-D-alanine carboxypeptidase	1.10824	0.00354261
1762522_s_at	EDL933_Z3480	hypothetical protein /// tandem DUF2300 domain protein, putative host defense protein	1.08712	0.00354916
1761507_at	CFT073_c1265	---	-0.290203	0.00356099
1761452_s_at	EDL933_Z3119	hypothetical protein	0.230183	0.00357119
1765586_at	CFT073_c3650	---	0.505915	0.00357771
1765812_s_at	MG1655_yedF_b1930	hypothetical protein /// putative TusA family sulfurtransferase	-1.03028	0.00359333
1768681_s_at	CFT073_c1363	---	-0.361549	0.00359653
1762672_s_at	CFT073_yqjF_c3859	hypothetical protein /// putative quinol oxidase subunit	0.946682	0.00362537
1764062_s_at	MG1655_hslJ_b1379	heat-inducible protein /// heat-inducible lipoprotein involved in novobiocin resistance	-1.00756	0.00363446
1763514_s_at	CFT073_c4559	---	-0.346259	0.0036372
1762721_s_at	MG1655_bioD_b0778	dethiobiotin synthetase	0.558223	0.0036856
1760434_s_at	MG1655_b1016	cytochrome /// pseudo	-0.744081	0.00371343
1759762_s_at	CFT073_c4498	transposase /// pseudo	0.392012	0.00371434
1766208_s_at	MG1655_ycjC_b1299	DNA-binding transcriptional repressor PuuR /// repressor for the divergent puu operons, putrescine inducible	-1.22442	0.00372992
1766833_s_at	MG1655_spoT_b3650	bifunctional (p)ppGpp synthetase II/ guanosine-3',5'-bis pyrophosphate 3'-pyrophosphohydrolase	-1.34995	0.00373402
1760646_s_at	MG1655_rplU_b3186	50S ribosomal protein L21 /// 50S ribosomal subunit protein L21	-1.25443	0.00376704
1766344_s_at	EDL933_yieG_Z5209	adenine permease, high affinity; adenine:H+ symporter /// membrane/transport protein	0.412926	0.0037691
1759842_s_at	MG1655_hemM_b1209	outer membrane lipoprotein LolB /// lipoprotein localization factor	0.796455	0.00382326
1764014_s_at	MG1655_b1488	D-ala-D-ala dipeptidase, Zn-dependent /// D-alanyl-D-alanine dipeptidase	-0.810338	0.00382378
1763962_s_at	IG_3376287_3376504-f	---	-0.857518	0.00385323
1762635_s_at	MG1655_b1971	sulfite oxidase subunit YedY /// membrane-anchored, periplasmic TMAO, DMSO reductase	1.57593	0.00389546
1767737_s_at	MG1655_dut_b3640	deoxyuridine 5'-triphosphate nucleotidohydrolase /// deoxyuridinetriphosphatase	-0.995975	0.00390868
1764176_s_at	MG1655_pgm_b0688	phosphoglucomutase /// phosphoglucomutase	-1.20043	0.0039334
AFFX-r2-Ec-BioB_s_at	AFFX-Ec-bioB	---	0.665142	0.00393608
1762699_at	MG1655_micF_b4439	miscRNA /// ncRNA	0.32756	0.00394659
1764746_s_at	EDL933_Z0828	chitoporin, uptake of chitosugars	-1.65775	0.0039991
1769088_at	CFT073_elaA_c2811	---	0.256454	0.004005
AFFX-r2-Ec-bioB-5_at	AFFX-r2-Ec-bioB-5	---	0.667348	0.00402254
1766008_s_at	MG1655_ribB_b3041	3,4-dihydroxy-2-butanone 4-phosphate synthase /// 3,4-dihydroxy-2-butanone-4-phosphate synthase	0.535206	0.00404918
1767176_s_at	MG1655_pepE_b4021	peptidase E /// peptidase E, alpha-aspartyl dipeptidase	-0.762553	0.00412373
1767323_s_at	MG1655_yijO_b3954	AraC family transcriptional regulator /// AraC family putative transcriptional activator	-0.444901	0.0041289
1762468_s_at	MG1655_rhlE_b0797	ATP-dependent RNA helicase RhlE /// ATP-dependent RNA helicase	0.461131	0.0041426
1763414_s_at	MG1655_elaC_b2268	ribonuclease Z /// RNase BN, tRNA processing enzyme	-0.89136	0.00414428
1760424_s_at	MG1655_yeaV_b1801	transporter /// putative transporter	0.837889	0.00414518
1766490_s_at	MG1655_yljA_b0881	ATP-dependent Clp protease adaptor protein ClpS /// regulatory protein for ClpA substrate specificity	-0.455494	0.00416728
1760703_s_at	IG_348797_349235-f	---	-1.69572	0.004169
1761108_s_at	CFT073_c3664	---	-0.24272	0.0041729
1761250_at	M19270	---	-0.248411	0.00418177
1766740_s_at	IG_1357266_1357513-f	---	-1.34406	0.00419265
1768374_s_at	EDL933_Z4866	3-oxoacyl-ACP synthase	-0.372266	0.00420299
1768540_at	CFT073_c4419	---	1.61312	0.00421642
1762360_s_at	MG1655_b1956	hypothetical protein /// putative membrane-anchored diguanylate cyclase	0.864907	0.00423339
1762798_at	CFT073_yhaD_c3879	---	-0.223899	0.0042348
1761468_s_at	MG1655_tktA_b2935	transketolase 1, thiamine triphosphate-binding	-1.18392	0.00424313
1765189_s_at	MG1655_b1441	ABC transporter ATP-binding protein /// putative ABC transporter ATPase	-0.988613	0.00425599
1762628_s_at	IG_836660_836887-r	---	2.58233	0.00428578
AFFX-r2-Ec-bioB-3_at	AFFX-r2-Ec-bioB-3	---	0.759128	0.00428679
1762399_s_at	MG1655_b2099	hypothetical protein /// ADP-ribosylglycohydrolase family protein	0.654926	0.0042885
1761002_s_at	IG_1814153_1814409-r	---	-1.20964	0.00431316
1766149_s_at	SAKAI_ECs3215	N5-glutamine S-adenosyl-L-methionine-dependent methyltransferase	-0.433926	0.00432704
1763207_s_at	MG1655_flgJ_b1081	flagellar rod assembly protein/muramidase FlgJ /// flagellar rod assembly protein and murein hydrolase; flagellum-specific muramidase	-1.10067	0.0043394
1760852_s_at	MG1655_lamB_b4036	maltoporin /// maltose outer membrane porin (maltoporin)	-1.78503	0.00434677
1768076_s_at	MG1655_yqhD_b3011	oxidoreductase /// aldehyde reductase, NADPH-dependent	1.18173	0.00437471
1765627_s_at	IG_1484988_1485258-f	---	0.415115	0.00439511
1760582_at	MG1655_rfbX_b2037	putative polisoprenol-linked O-antigen transporter	-0.975568	0.00440733
1762828_at	CFT073_c4013	---	0.26165	0.00441899
1768013_at	MG1655_fecR_b4292	anti-sigma transmembrane signal transducer for ferric citrate transport; periplasmic FecA-bound ferric citrate sensor and cytoplasmic FecI ECF sigma factor activator	-0.839731	0.00442951
1767883_s_at	MG1655_b2608	16S rRNA-processing protein RimM /// ribosome maturation factor	-1.41495	0.00443455
1768655_s_at	EDL933_Z4042	---	1.02257	0.00445694
1764204_s_at	MG1655_b3292	zinc-responsive transcriptional regulator /// zntA gene transcriptional activator	0.702758	0.00445963
1762556_s_at	IG_1073235_1073464-r	---	1.24555	0.00452544
1768415_s_at	MG1655_yjeH_b4141	hypothetical protein /// putative transporter	1.27124	0.00453258
1766542_at	CFT073_c3304	---	-0.189162	0.0045385
1762726_s_at	MG1655_b1133	tRNA-specific 2-thiouridylase MnmA /// tRNA(Gln,Lys,Glu) U34 2-thiouridylase	-0.813976	0.00455471
1761414_s_at	MG1655_yjeJ_b4145	hypothetical protein /// uncharacterized protein	-0.950753	0.00456125
1763994_s_at	MG1655_b0844	hypothetical protein /// 5-amino-6-(5-phospho-D-ribitylamino)uracil phosphatase; pyrimidine phosphatase; riboflavin synthesis	0.770017	0.00456797
1765833_s_at	IG_3703420_3703726-r	---	-1.41683	0.00457118
1766242_s_at	MG1655_b3226	transcriptional regulator NanR /// sialic acid-inducible nan operon repressor	-1.0223	0.00461341
1767376_at	MG1655_b2463	malic enzyme: putative oxidoreductase/phosphotransacetylase	-1.5197	0.00462542
1762927_s_at	SAKAI_ECs2776	hypothetical protein	-0.196143	0.00462608
1768443_s_at	MG1655_ppiB_b0525	peptidyl-prolyl cis-trans isomerase B /// peptidyl-prolyl cis-trans isomerase B (rotamase B)	-0.867399	0.00463282
1760123_s_at	CFT073_c1605	repressor of blue light-responsive genes	-0.944955	0.00469069
1768961_s_at	MG1655_b0423	tRNA s(4)U8 sulfurtransferase	0.854846	0.00469977
1768212_s_at	MG1655_rfaC_b3621	ADP-heptose--LPS heptosyltransferase /// ADP-heptose:LPS heptosyl transferase I	1.06848	0.00472331
1762872_s_at	MG1655_yhbV_b3159	hypothetical protein /// U32 peptidase family protein	1.00337	0.00474265
1764806_s_at	EDL933_wbdQ_Z3196	GDP-L-fucose pathway enzyme	0.251424	0.0047936
1762492_s_at	CFT073_c0008	---	-0.527156	0.00480014
AFFX-r2-Ec-bioC-5_at	AFFX-r2-Ec-bioC-5	---	0.762588	0.00488673
1768753_s_at	CFT073_c2320	---	-1.28993	0.00489587
1762275_s_at	MG1655_yghB_b3009	hypothetical protein /// general envelope maintenance protein; DedA family inner membrane protein; putative multidrug efflux transporter	0.49304	0.0048961
1763753_at	CFT073_glpD_c4203	---	-0.471865	0.00492762
1762701_s_at	EDL933_Z5978	uncharacterized protein	0.965475	0.00493035
1759867_s_at	MG1655_yjaG_b3999	hypothetical protein /// DUF416 domain protein	-0.494096	0.00498442
1763636_at	CFT073_c1435	---	0.246094	0.00500401
1767445_s_at	MG1655_ybiF_b0813	threonine and homoserine efflux system /// threonine and homoserine efflux system	0.459099	0.00501596
1768038_s_at	MG1655_ydhO_b1655	lipoprotein /// murein DD-endopeptidase, space-maker hydrolase	-1.19283	0.00504806
1762687_s_at	MG1655_mglA_b2149	galactose/methyl galaxtoside transporter ATP-binding protein /// methyl-galactoside ABC transporter ATPase	-1.02177	0.00505742
1759087_s_at	EDL933_Z1777	hypothetical protein	0.379034	0.00505999
1767980_s_at	MG1655_tauC_b0367	taurine transporter subunit /// taurine ABC transporter permease	0.724728	0.00507252
1767527_s_at	CFT073_rbn_c4833	ribonuclease BN /// BrkB family putative transporter, inner membrane protein	-0.969827	0.00507797
1765903_s_at	MG1655_dsrA_b1954	miscRNA /// ncRNA	1.11825	0.00511968
1761365_s_at	IG_2166389_2166733-f	---	0.772373	0.00513102
1769111_s_at	IG_2054538_2054879-r	---	-1.12251	0.00515223
1760185_s_at	MG1655_ygjR_b3087	putative NAD(P)-dependent dehydrogenase	-1.20211	0.00521918
1762414_s_at	IG_2097636_2097883-f	---	-1.81415	0.00522991
1765457_x_at	EDL933_Z0431	---	-0.411354	0.00524797
1767248_s_at	MG1655_b3007	hypothetical protein	-0.45684	0.00526402
1767808_s_at	MG1655_uidC_b1615	putative outer membrane porin for beta-glucuronides porin protein	1.02106	0.00526995
1766900_s_at	MG1655_rpsU_b3065	30S ribosomal protein S21 /// 30S ribosomal subunit protein S21	-1.56268	0.00528388
1762825_s_at	MG1655_b2528	iron-sulfur cluster assembly protein /// FeS cluster assembly protein	1.0138	0.00534141
1767105_at	MG1655_sgcX_b4305	putative endoglucanase with Zn-dependent exopeptidase domain	0.534182	0.00535786
1769022_at	CFT073_c5155	---	0.284176	0.00537396
1763474_s_at	IG_2317849_2318062-f	---	0.783621	0.00537713
1762140_s_at	MG1655_lpxA_b0181	UDP-N-acetylglucosamine acyltransferase /// UDP-N-acetylglucosamine acetyltransferase	-0.880563	0.00542275
1761083_at	MG1655_yagB_b0266	pseudo	0.557384	0.00546199
1760828_s_at	MG1655_fruR_b0080	transcriptional repressor-activator for carbon metabolism /// DNA-binding transcriptional regulator FruR	-0.804692	0.00549129
1766560_at	CFT073_c5034	---	0.218	0.00549882
1767128_s_at	IG_696357_696735-f	---	0.586765	0.00550427
1760884_s_at	CFT073_c4064	---	-0.536479	0.00552518
1759408_s_at	MG1655_b0825	fructose-6-phosphate aldolase /// fructose-6-phosphate aldolase 1	-0.511651	0.00552819
1766607_s_at	MG1655_yjgN_b4257	hypothetical protein /// DUF898 family inner membrane protein	0.396582	0.00555102
1761281_s_at	EDL933_ybaR_Z0604	copper exporting ATPase	-0.149425	0.00555951
1760364_s_at	MG1655_dppF_b3540	peptide ABC transporter ATP-binding protein /// dipeptide/heme ABC transporter ATPas	-1.86115	0.00563101
1765631_s_at	MG1655_ppiC_b3775	peptidyl-prolyl cis-trans isomerase C /// peptidyl-prolyl cis-trans isomerase C (rotamase C)	-0.513118	0.00570787
1763469_s_at	EDL933_Z2836	hypothetical protein /// diguanylate cyclase	-0.635273	0.00574099
1763704_s_at	SAKAI_ECs2090	D,D-dipeptide ABC transporter permease /// hypothetical protein	-0.831447	0.00575637
1763022_s_at	MG1655_b1663	multidrug efflux protein /// multidrug efflux system transporter	0.540374	0.00583308
1763948_s_at	MG1655_uvrB_b0779	excinuclease ABC subunit B /// exision nuclease of nucleotide excision repair, DNA damage recognition component	0.826808	0.00588671
1764702_s_at	MG1655_yhdG_b3260	tRNA-dihydrouridine synthase B /// tRNA-dihydrouridine synthase B	-1.3129	0.00597048
1769002_s_at	MG1655_b3334	general secretory pathway component, cryptic	0.562533	0.00598596
1766518_s_at	MG1655_acpD_b1412	azoreductase /// NADH-azoreductase, FMN-dependent	1.58261	0.00598797
1761460_s_at	MG1655_b1746	succinylglutamic semialdehyde dehydrogenase	-1.37757	0.0060311
1766573_s_at	MG1655_sfa_b0991	cold shock gene /// cold shock gene	-0.811508	0.00606889
1761389_s_at	MG1655_b1513	ABC transporter ATP-binding protein /// autoinducer 2 import ATP-binding protein	-1.21036	0.00608428
1768817_at	SAKAI_ECs1191	hypothetical protein	-0.219914	0.00612136
1761768_s_at	MG1655_b0967	oxidoreductase /// 23S rRNA m(5)C1962 methyltransferase, SAM-dependent	0.808103	0.00613914
1765243_at	CFT073_yjeP_c5245	---	-0.236531	0.00614031
1761983_s_at	MG1655_glpT_b2240	sn-glycerol-3-phosphate transporter	-1.08088	0.00615887
1763818_at	CFT073_c0397	---	-0.20017	0.00615903
1767006_s_at	IG_1067372_1067733-f	---	0.448189	0.00619172
1767977_s_at	MG1655_yjfY_b4199	hypothetical protein /// YhcN family protein, periplasmic	1.36365	0.00620196
1760015_s_at	CFT073_c4195	---	-1.09426	0.00620246
1761304_s_at	EDL933_Z2991	tail sheath protein	0.3106	0.00620826
1762703_s_at	EDL933_Z1137	---	0.196891	0.00620891
1759967_s_at	IG_1899610_1900071-f	---	-1.11148	0.00624014
1766766_s_at	MG1655_slyD_b3349	FKBP-type peptidylprolyl isomerase /// FKBP-type peptidyl prolyl cis-trans isomerase (rotamase)	-0.477064	0.00631027
1765183_s_at	MG1655_ybiN_b0807	SAM-dependent methyltransferase	0.888472	0.00632029
1768631_x_at	CFT073_c0262	---	-0.627172	0.00632771
1766129_s_at	MG1655_pepN_b0932	aminopeptidase /// aminopeptidase N	-1.01026	0.00635036
1763434_s_at	IG_3320147_3320373-r	---	-0.736704	0.00644203
1764164_s_at	MG1655_csgE_b1039	curlin secretion specificity factor /// curli assembly protein CsgE	-1.43811	0.00646932
1763930_at	MG1655_wbbJ_b2033	putative lipopolysaccharide biosynthesis O-acetyl transferase	-0.852487	0.00646989
1762749_s_at	MG1655_ybcJ_b0528	hypothetical protein /// ribosome-associated protein; putative RNA-binding protein	-0.776287	0.0064969
1764714_s_at	MG1655_btuE_b1710	glutathione peroxidase	-1.00347	0.0065189
1763371_at	CFT073_ycdO_c1156	---	0.208453	0.00658358
1761171_s_at	MG1655_mukF_b0922	condesin subunit F /// chromosome condensin MukBEF, kleisin-like subunit, binds calcium	-1.00032	0.00663991
1764729_s_at	IG_3669525_3669971-r	---	0.848547	0.00669633
1764279_s_at	MG1655_mgtA_b4242	magnesium-transporting ATPase MgtA /// magnesium transporter	-0.707581	0.00678031
1762149_s_at	MG1655_yehY_b2130	putative ABC transporter permease	-0.532578	0.0068473
1763518_s_at	CFT073_c4889	---	0.675578	0.00684896
1764006_s_at	MG1655_yheO_b3346	hypothetical protein /// putative PAS domain-containing DNA-binding transcriptional regulator	-0.827293	0.00692301
1768221_s_at	MG1655_metK_b2942	methionine adenosyltransferase /// S-adenosylmethionine synthetase	-0.369776	0.00692595
1764848_s_at	IG_1927732_1928057-r	---	0.714101	0.00694563
1763996_s_at	MG1655_narW_b1466	cryptic nitrate reductase 2 subunit delta /// nitrate reductase 2 (NRZ), delta subunit (assembly subunit)	1.03108	0.00695939
1767633_s_at	EDL933_Z3672	hypothetical protein	-0.218012	0.0069758
1764302_s_at	EDL933_Z1338	replication protein	0.198048	0.00698502
1763696_s_at	MG1655_yciD_b1256	outer membrane protein W /// outer membrane protein W	-1.7764	0.00707898
1760577_s_at	IG_1355135_1355446-r	---	-0.497166	0.00709038
1767811_s_at	MG1655_agaY_b3137	tagatose-bisphosphate aldolase /// tagatose 6-phosphate aldolase 1, kbaY subunit	0.738436	0.00710972
1762406_s_at	IG_2054538_2054879-f	---	-0.45951	0.00712113
1763129_s_at	IG_2097636_2097883-r	---	-1.29148	0.00712206
1768742_s_at	MG1655_hybE_b2992	hydrogenase 2-specific chaperone /// hydrogenase 2-specific chaperone	-0.563384	0.00715689
1767298_s_at	MG1655_garR_b3125	tartronate semialdehyde reductase	-1.51316	0.00719237
1759951_s_at	CFT073_c4360	---	-1.46521	0.00722345
1766035_at	CFT073_c3409	---	-0.254323	0.0072484
1768257_s_at	MG1655_ydeV_b1511	autoinducer-2 (AI-2) kinase /// autoinducer-2 (AI-2) kinase	-0.971444	0.00730443
1769122_at	CFT073_c4434	---	-1.47592	0.00732081
1759863_s_at	EDL933_Z1333	regulatory protein	0.222541	0.00735501
1760633_at	SAKAI_ECs3934	hypothetical protein	0.332797	0.00737776
1763828_s_at	MG1655_ybbF_b0524	UDP-2,3-diacylglucosamine hydrolase /// UDP-2,3-diacylglucosamine pyrophosphohydrolase	-1.02496	0.00738484
1763213_s_at	MG1655_yfdC_b2347	transport /// putative inner membrane protein	0.441145	0.00739298
1765327_s_at	MG1655_ynaJ_b1332	hypothetical protein /// DUF2534 family putative inner membrane protein	-0.598243	0.00739557
1768287_s_at	MG1655_b3327	general secretory pathway component, cryptic	0.764989	0.00743927
1766006_s_at	MG1655_folD_b0529	bifunctional 5,10-methylene-tetrahydrofolate dehydrogenase/ 5,10-methylene-tetrahydrofolate cyclohydrolase /// bifunctional 5,10-methylene-tetrahydrofolate dehydrogenase/ 5,10-methylene-tetrahydrofolate cyclohydrolase	-0.656875	0.00747266
1767493_s_at	MG1655_hisS_b2514	histidyl-tRNA synthetase /// histidyl tRNA synthetase	-0.775667	0.007519
1763100_s_at	MG1655_kefC_b0047	glutathione-regulated potassium-efflux system protein KefC /// potassium:proton antiporter	0.474994	0.00755797
1762912_s_at	IG_3450908_3451144-r	---	-0.834349	0.00760857
1761261_s_at	MG1655_cynS_b0340	cyanate aminohydrolase /// cyanate hydratase	0.724518	0.00762075
1759752_s_at	CFT073_gnd_c2556	6-phosphogluconate dehydrogenase, decarboxylating	-1.51297	0.00762715
1762599_s_at	MG1655_b2228	hypothetical protein /// pseudo	0.389909	0.00766649
1760581_s_at	IG_2474199_2474713-r	---	0.914521	0.00771801
1759613_s_at	IG_3530078_3530455-r	---	0.357967	0.00774098
1763277_s_at	MG1655_b1172	UPF0757 family protein	1.11375	0.00775914
1763873_s_at	MG1655_ppiA_b3363	peptidyl-prolyl cis-trans isomerase A /// peptidyl-prolyl cis-trans isomerase A (rotamase A)	-0.722273	0.00776649
1764020_s_at	CFT073_c1478	---	0.594702	0.00780281
1765011_s_at	MG1655_lldP_b3603	L-lactate permease /// L-lactate permease	1.11161	0.0078956
1769248_at	MG1655_potG_b0855	putrescine ABC transporter ATPase	-0.867873	0.00791339
1768658_s_at	IG_779613_779776-r	---	-0.642628	0.00791771
1765311_at	MG1655_rfbA_b2039	glucose-1-phosphate thymidylyltransferase	-1.01123	0.00791967
1761406_s_at	MG1655_b1748	bifunctional succinylornithine transaminase/acetylornithine transaminase /// succinylornithine transaminase, PLP-dependent	-1.55921	0.00793228
1759901_s_at	CFT073_c1516	---	-0.71059	0.00794868
1761196_s_at	CFT073_c1558	uncharacterized protein, DLP12 prophage	0.46846	0.00795239
1768307_s_at	EDL933_ygiG_Z4411	bifunctional dihydroneopterin aldolase/dihydroneopterin triphosphate 2'-epimerase /// dihydroneopterin aldolase and dihydroneopterin triphosphate 2'-epimerase	0.62688	0.0079555
1765701_s_at	IG_1860454_1860794-f	---	-0.965747	0.00798133
1762298_s_at	MG1655_b2534	hypothetical protein /// putative S9 family prolyl oligopeptidase	0.314982	0.00801704
1766738_s_at	MG1655_livK_b3458	leucine transporter subunit	-1.11368	0.00804869
1760174_s_at	IG_837149_837412-f	---	1.43294	0.00805307
1763672_at	EDL933_Z2474	---	-0.37812	0.00807234
1763921_s_at	MG1655_yeeY_b2015	LysR family transcriptional regulator /// LysR family putative transcriptional regulator	0.544975	0.00808958
1759256_s_at	MG1655_b1516	LACI-type transcriptional regulator /// autoinducer 2-binding protein	-1.27794	0.00811681
1759569_s_at	MG1655_lgt_b2828	prolipoprotein diacylglyceryl transferase /// phosphatidylglycerol-prolipoprotein diacylglyceryl transferase	-0.948638	0.0081792
1762089_at	CFT073_c5196	---	-0.198118	0.00818505
1763866_at	MG1655_rfaB_b3628	lipopolysaccharide 1,6-galactosyltransferase; UDP-D-galactose:(glucosyl)lipopolysaccharide-1,6-D-galactosyltransferase	-1.23725	0.00818688
1768528_s_at	MG1655_serC_b0907	phosphoserine aminotransferase /// 3-phosphoserine/phosphohydroxythreonine aminotransferase	-0.855534	0.00821312
1760427_s_at	IG_1509434_1509677-r	---	0.677953	0.00825643
1762171_s_at	CFT073_livJ_c4253	periplasmic binding protein of high-affinity amino acid transport system /// branched-chain amino acid ABC transporter periplasmic binding protein	-1.62364	0.00829959
1768432_s_at	MG1655_fepB_b0592	iron-enterobactin transporter periplasmic binding protein /// ferrienterobactin ABC transporter periplasmic binding protein	-1.12085	0.00830198
1762515_s_at	IG_2595639_2595850-r	---	-0.615113	0.00830711
1767918_s_at	MG1655_glcC_b2980	glycolate-inducible glc operon transcriptional repressor; autorepressor	-1.6731	0.00831096
1766259_s_at	IG_3265240_3265473-f	---	-1.07151	0.00831457
1766425_s_at	MG1655_priB_b4201	primosomal replication protein N /// primosomal protein N	-1.30104	0.00832896
1767162_s_at	MG1655_b3112	L-serine deaminase /// L-serine dehydratase 3, anaerobic	0.923422	0.00836663
1765265_s_at	IG_1355135_1355446-f	---	-0.657398	0.00842576
1766284_s_at	CFT073_c0552	---	-1.70694	0.00842708
1762571_at	MG1655_b1483	D,D-dipeptide ABC transporter ATPase	0.901733	0.00843443
1767595_at	MG1655_b2060	colanic acid production tyrosine-protein kinase; autokinase; Ugd phosphorylase	0.732608	0.00850909
1765652_s_at	MG1655_hupB_b0440	transcriptional regulator HU subunit beta /// HU, DNA-binding transcriptional regulator, beta subunit	-1.25792	0.00852231
1764737_s_at	MG1655_prc_b1830	carboxy-terminal protease /// carboxy-terminal protease for penicillin-binding protein 3	-1.56789	0.00852785
1759704_s_at	MG1655_iscS_b2530	cysteine desulfurase /// cysteine desulfurase (tRNA sulfurtransferase), PLP-dependent	1.57873	0.00853146
1764575_s_at	CFT073_c4059	---	-0.841018	0.0085333
1763042_at	CFT073_c0759	---	-0.319164	0.00858045
1767320_s_at	IG_848135_848432-r	---	0.646663	0.00861625
AFFX-r2-Ec-BioC_s_at	AFFX-Ec-bioC	---	0.761355	0.00864473
1765610_s_at	MG1655_ycgB_b1188	SpoVR family protein /// SpoVR family stationary phase protein	1.02522	0.00867336
1764757_s_at	MG1655_celA_b1738	N,N'-diacetylchitobiose-specific enzyme IIB component of PTS /// PTS system N,N'-diacetylchitobiose-specific transporter subunit IIB	-1.00077	0.00868572
1766673_s_at	CFT073_erfK_c2476	hypothetical protein /// L,D-transpeptidase linking Lpp to murein	0.808804	0.00870412
1763609_s_at	EDL933_Z2354	tail length tape measure protein	0.274248	0.00870626
1763206_s_at	MG1655_yjjK_b4391	ABC transporter ATP-binding protein /// energy-dependent translational throttle A	-0.901579	0.0087464
1766682_s_at	IG_2468483_2468780-r	---	-0.495938	0.00874652
1765539_s_at	MG1655_pgk_b2926	phosphoglycerate kinase	-1.03875	0.00875253
1762448_s_at	IG_1620544_1620983-f	---	0.6353	0.0087944
1766050_s_at	MG1655_syd_b2793	SecY interacting protein Syd /// SecY-interacting protein	-0.370743	0.00883014
1761182_s_at	IG_1066932_1067140-r	---	1.14693	0.00883345
1767577_s_at	MG1655_ytfI_b4215	hypothetical protein /// uncharacterized protein	0.856816	0.00883503
1759637_at	MG1655_priA_b3935	Primosome factor n' (replication factor Y)	-0.410067	0.00885382
1763932_at	MG1655_sraB_b4418	ncRNA	-0.905125	0.00896509
1764802_at	EDL933_Z3026	---	0.122087	0.00898688
1767208_s_at	MG1655_ribF_b0025	bifunctional riboflavin kinase/FMN adenylyltransferase /// bifunctional riboflavin kinase/FAD synthetase	-0.829116	0.008998
1763060_at	CFT073_c2423	---	-0.273423	0.00900275
1759456_at	SAKAI_ECs4656	hypothetical protein	0.238237	0.00900753
1759681_s_at	IG_289530_289872-f	---	0.739042	0.00903099
1760213_s_at	MG1655_dinG_b0799	ATP-dependent DNA helicase DinG /// ATP-dependent DNA helicase	0.860064	0.00904074
1764324_s_at	CFT073_c3587	---	0.279898	0.0090717
1761875_s_at	MG1655_yihX_b3885	phosphatase /// alpha-D-glucose-1-phosphate phosphatase, anomer-specific	-0.64124	0.00916278
1759640_s_at	MG1655_yfjD_b2613	hypothetical protein /// UPF0053 family inner membrane protein	0.848289	0.00918023
1766155_s_at	MG1655_dppB_b3543	dipeptide/heme ABC transporter permease /// peptide ABC transporter permease	-1.56148	0.00927616
1764748_s_at	IG_1314117_1314439-f	---	2.40983	0.00929206
1766187_s_at	MG1655_b2809	hypothetical protein /// DUF903 family verified lipoprotein	0.760581	0.0093013
1761114_s_at	MG1655_cspA_b3556	RNA chaperone and antiterminator, cold-inducible /// major cold shock protein	-1.10493	0.00931162
1767154_s_at	MG1655_dppD_b3541	dipeptide/heme ABC transporter ATPas	-0.99128	0.00932591
1761589_s_at	MG1655_tyrB_b4054	aromatic amino acid aminotransferase /// tyrosine aminotransferase, tyrosine-repressible, PLP-dependent	-1.0516	0.00936367
1761467_s_at	IG_668152_668518-r	---	0.697783	0.00939599
1762143_s_at	MG1655_ilvL_b3766	ilvG operon leader peptide /// ilvG operon leader peptide	-0.630653	0.00940633
1760574_s_at	IG_353817_354145-r	---	-0.659171	0.00942973
1764559_s_at	MG1655_b0058	23S rRNA/tRNA pseudouridine synthase A /// dual specificity 23S rRNA pseudouridine(746), tRNA pseudouridine(32) synthase, SAM-dependent	0.55679	0.00944423
1766659_at	MG1655_rfbD_b2040	dTDP-L-rhamnose synthase, NAD(P)-dependent dTDP-4-dehydrorhamnose reductase subunit	-0.908928	0.00947894
1765036_s_at	MG1655_yccV_b0966	heat shock protein HspQ /// heat shock protein involved in degradation of mutant DnaA; hemimethylated oriC DNA-binding protein	0.589021	0.00951841
1768660_s_at	MG1655_rpsI_b3230	30S ribosomal protein S9 /// 30S ribosomal subunit protein S9	-0.92871	0.00954774
1761574_s_at	MG1655_murI_b3967	glutamate racemase /// glutamate racemase	0.461428	0.00965506
1763046_s_at	MG1655_b1757	thiosulfate sulfur transferase /// molybdopterin synthase sulfurtransferase	-0.997771	0.00975526
1763813_s_at	EDL933_Z5117	hypothetical protein	0.266829	0.0097816
1763797_s_at	IG_557978_558196-f	---	-0.720688	0.00979827
1761370_at	MG1655_torS_b0993	hybrid sensory histidine kinase in two-component regulatory system with TorR	0.468564	0.00980655
1763109_s_at	IG_1636170_1636478-f	---	-1.46068	0.00983378
1768295_s_at	MG1655_surE_b2744	stationary phase survival protein SurE /// broad specificity 5'(3')-nucleotidase and polyphosphatase	-0.473374	0.00984447
1767616_s_at	EDL933_Z0985	hypothetical protein	0.191692	0.0098636
AFFX-CreX-5_at	AFFX-CreX-5	---	0.199354	0.00992142
1768509_s_at	MG1655_lasT_b4403	RNA methyltransferase /// putative methyltransferase	-0.159764	0.00995099
1768204_s_at	EDL933_Z4384	permease of ferrichrome ABC transporter	-0.163139	0.00999611
1764647_s_at	MG1655_melB_b4120	melibiose:sodium symporter /// melibiose:sodium symporter	0.317831	0.0100088
AFFX-BioC-5_at	AFFX-BioC-5	---	0.726447	0.0100157
1760882_s_at	IG_2183322_2183543-f	---	0.64885	0.0100277
1766661_at	MG1655_yiaN_b3578	2,3-diketo-L-gulonate TRAP transporter large permease protein	0.50644	0.0101477
1768030_s_at	MG1655_ytfK_b4217	hypothetical protein /// DUF1107 family protein	0.448404	0.0101537
1759585_s_at	EDL933_Z1891	minor tail protein	0.403171	0.0101686
1768347_at	MG1655_yabI_b0065	DedA family inner membrane protein	0.910192	0.010181
1759658_s_at	IG_406395_406651-f	---	1.00635	0.0102167
1763034_s_at	CFT073_guaA_c3026	GMP synthase /// GMP synthetase (glutamine aminotransferase)	-0.463957	0.0102562
1765232_s_at	MG1655_b0934	alkanesulfonate transporter permease /// aliphatic sulfonate ABC transporter permease	1.01435	0.0102633
1765028_s_at	EDL933_Z1334	hypothetical protein	-0.163797	0.0103202
1765582_at	MG1655_b2639	---	-0.616702	0.0103386
1764986_at	CFT073_c2452	---	-0.412528	0.0103653
1763924_s_at	CFT073_c4074	---	-0.825607	0.0104428
1763856_s_at	IG_1710183_1710792-f	---	0.315048	0.0104786
1763775_at	MG1655_b2351	CPS-53 (KpLE1) prophage; bactoprenol glucosyl transferase	-1.11791	0.0104813
1763594_at	CFT073_c0092	---	0.174899	0.010496
1769144_s_at	EDL933_Z3719	malic enzyme	-0.410855	0.0105057
1762178_s_at	MG1655_b1583	hypothetical protein /// UPF0482 family putative periplasmic protein	0.420582	0.0105136
1760419_at	MG1655_smg_b3284	DUF494 family putative periplasmic protein	-0.680774	0.0105448
1765462_at	MG1655_b0245	CP4-6 prophage; toxin of the YkfI-YafW toxin-antitoxin system	0.894182	0.0105755
1759169_at	CFT073_nrdF_c3229	---	-0.148647	0.0105811
1767386_at	MG1655_b2352	serotype-specific glucosyl transferase, CPS-53 (KpLE1) prophage	-0.400932	0.0105971
1759135_s_at	MG1655_ygjN_b3083	hypothetical protein /// mRNA interferase toxin of the HigB-HigA toxin-antitoxin system	0.90183	0.010656
1761764_s_at	MG1655_yedE_b1929	hypothetical protein /// UPF0394 family sulphur transport domain-containing inner membrane protein	-0.605278	0.0106563
1764701_s_at	IG_2238369_2238647-r	---	-1.1564	0.010676
1767331_s_at	EDL933_htrC_Z5563	protein HtrC /// stationary phase growth adaptation protein	0.584906	0.0107383
1765230_s_at	MG1655_gcvP_b2903	glycine dehydrogenase /// glycine decarboxylase, PLP-dependent, subunit P of glycine cleavage complex	-1.29329	0.0107409
1761412_s_at	IG_2345171_2345403-r	---	-1.38776	0.0107421
1763926_s_at	MG1655_b1669	hypothetical protein /// FNR, Nar, NarP-regulated protein; putative subunit of YdhYVWXUT oxidoreductase complex	0.669867	0.010753
1759425_s_at	MG1655_pcnB_b0143	poly(A) polymerase	-0.830079	0.0107705
1763834_at	SAKAI_ECs1758	excisionase	-0.341185	0.0107835
1766757_s_at	MG1655_rlpB_b0641	LPS assembly OM complex LptDE, lipoprotein component	-1.17023	0.010791
1768188_at	CFT073_c3657	---	0.354057	0.0107923
1768775_s_at	MG1655_rbsB_b3751	D-ribose transporter subunit RbsB /// D-ribose ABC transporter periplasmic binding protein; ribose chemotaxis receptor	-0.802203	0.0108061
1764296_s_at	IG_1360493_1360766-r	---	-1.62804	0.0108342
1759927_s_at	MG1655_aphA_b4055	acid phosphatase/phosphotransferase /// acid phosphatase/phosphotransferase, class B, non-specific	-1.15339	0.0108632
1760399_s_at	CFT073_c2316	hypothetical protein /// DUF2766 family protein	-0.554927	0.0108844
1761755_at	CFT073_yggG_c3521	---	-0.171912	0.01093
1762413_s_at	IG_3069265_3069478-r	---	-1.23087	0.0109461
1762013_s_at	IG_2901397_2902768-f	---	0.70587	0.0109537
1761505_s_at	MG1655_dnaA_b3702	chromosomal replication initiation protein /// chromosomal replication initiator protein DnaA, DNA-binding transcriptional dual regulator	-0.853277	0.0109592
1764080_s_at	MG1655_nrdH_b2673	glutaredoxin-like protein /// hydrogen donor for NrdEF electron transport system; glutaredoxin-like protein	-0.780022	0.0109679
1760659_at	CFT073_hycC_c3283	---	-0.196785	0.0110283
1766869_s_at	MG1655_b2294	hypothetical protein /// UPF0304 family protein	-0.746558	0.0110389
1768761_at	CFT073_c2895	---	-0.24163	0.0110429
1765425_s_at	MG1655_cspC_b1823	stress protein, member of the CspA-family /// cold shock-like protein CspC	-1.2673	0.0110758
1767007_s_at	IG_2001630_2001894-r	---	0.628245	0.011118
1766996_s_at	CFT073_c2142	---	0.909644	0.0111477
1768636_at	CFT073_fadA_c4792	---	-0.230985	0.011154
1763807_s_at	MG1655_ycfT_b1115	hypothetical protein /// inner membrane protein	0.600218	0.011168
1768902_s_at	MG1655_ygdP_b2830	dinucleoside polyphosphate hydrolase /// RNA pyrophosphohydrolase	-0.776138	0.0112067
1769165_at	MG1655_ybgQ_b0718	putative outer membrane protein	1.28983	0.011256
1768740_s_at	MG1655_b1810	hypothetical protein /// DUF1889 family protein	0.692923	0.0112961
AFFX-BioB-5_at	AFFX-BioB-5	---	0.709802	0.0113082
1762898_at	MG1655_ytfT_b4230	putative sugar ABC transporter permease	1.09931	0.0113184
1760819_s_at	EDL933_Z1854	terminase large subunit	0.362973	0.0114497
1762192_s_at	IG_374106_374637-r	---	0.629828	0.01149
1769245_s_at	MG1655_atoB_b2224	acetyl-CoA acetyltransferase	1.0461	0.0114904
1759170_s_at	MG1655_pepA_b4260	leucyl aminopeptidase /// multifunctional aminopeptidase A: a cyteinylglycinase, transcription regulator and site-specific recombination factor	-1.08106	0.0114979
1765908_at	CFT073_c4420	---	1.10907	0.0115193
1768527_at	SAKAI_ECs4984	tail protein	-0.202665	0.0115467
1764558_s_at	EDL933_Z4773	---	-1.00577	0.0115884
1763535_s_at	MG1655_fsr_b0479	fosmidomycin resistance protein /// putative fosmidomycin efflux system protein	-0.702063	0.0116075
1764539_at	MG1655_ycaO_b0905	ribosomal protein S12 methylthiotransferase accessory factor	-1.37512	0.0116379
1766499_s_at	MG1655_pheS_b1714	phenylalanyl-tRNA synthetase subunit alpha /// phenylalanine tRNA synthetase, alpha subunit	-0.468009	0.0116473
1768207_s_at	EDL933_Z1361	hypothetical protein /// hypothetical protein /// hypothetical protein	-0.205957	0.011665
1764167_s_at	MG1655_kdsA_b1215	2-dehydro-3-deoxyphosphooctonate aldolase /// 3-deoxy-D-manno-octulosonate 8-phosphate synthase	-1.00898	0.0116662
1768012_s_at	MG1655_b3995	anti-RNA polymerase sigma 70 factor /// stationary phase protein, binds sigma 70 RNA polymerase subunit	-1.16792	0.0116755
1763861_s_at	MG1655_mukB_b0924	cell division protein MukB /// chromosome condensin MukBEF, ATPase and DNA-binding subunit	-0.730015	0.011686
1763832_at	MG1655_actP_b4067	acetate transporter	-1.16202	0.011717
1765306_at	MG1655_sgcQ_b4303	putative nucleoside triphosphatase	0.424575	0.0117177
1765541_s_at	MG1655_yaiI_b0387	hypothetical protein /// UPF0178 family protein	-0.527129	0.0117297
1764632_s_at	MG1655_btuD_b1709	vitamin B12 ABC transporter ATPase /// vitamin B12-transporter ATPase	-0.898233	0.0117391
1767003_s_at	CFT073_c1367	hypothetical protein /// septation protein, ampicillin sensitivity	0.583011	0.0117492
1761800_s_at	CFT073_yhfC_c4139	hypothetical protein /// putative transporter	0.317422	0.0117587
1761248_s_at	MG1655_hflC_b4175	FtsH protease regulator HflC /// HflB protease modulator specific for phage lambda cII repressor	-0.670001	0.0118284
1761359_s_at	MG1655_fabB_b2323	3-oxoacyl-ACP synthase /// 3-oxoacyl-[acyl-carrier-protein] synthase I	-1.35433	0.0118364
1759778_s_at	IG_847228_847630-f	---	1.0511	0.01189
1766412_at	MG1655_rfbB_b2041	dTDP-glucose 4,6 dehydratase, NAD(P)-binding	-1.10517	0.0119122
1762198_s_at	MG1655_purF_b2312	amidophosphoribosyltransferase /// amidophosphoribosyltransferase	-0.641563	0.0119403
1767506_s_at	MG1655_entC_b0593	isochorismate synthase /// isochorismate synthase 1	-0.466657	0.0119519
1767950_s_at	MG1655_secD_b0408	preprotein translocase subunit SecD /// SecYEG protein translocase auxillary subunit	-1.01622	0.0119573
1761177_s_at	MG1655_yigE_b3815	hypothetical protein /// DUF2233 family protein	0.663381	0.0119641
1761260_s_at	MG1655_b2468	putative oxidoreductase, FeS binding subunit/NAD/FAD-binding subunit /// oxidoreductase Fe-S binding subunit	-0.57157	0.0120027
1764521_s_at	MG1655_atpH_b3735	F1 sector of membrane-bound ATP synthase, delta subunit /// ATP synthase F0F1 subunit delta	-1.48392	0.0121193
1768624_s_at	MG1655_hisQ_b2308	histidine transport system permease /// histidine ABC transporter permease	-0.948863	0.0121302
1763487_at	CFT073_qor_c5020	---	-0.394063	0.0121309
1763018_s_at	MG1655_b0028	FKBP-type peptidyl-prolyl cis-trans isomerase /// FKBP-type peptidyl-prolyl cis-trans isomerase (rotamase)	-0.501721	0.0122148
1768024_at	MG1655_mutS_b2733	methyl-directed mismatch repair protein	-0.741705	0.0122644
1766354_at	CFT073_xapR_c2937	---	0.3792	0.0123295
1765633_s_at	IG_2244790_2245082-r	---	1.01485	0.0123878
1767631_s_at	MG1655_pyrE_b3642	orotate phosphoribosyltransferase	0.632487	0.0124394
1765450_s_at	CFT073_c0192	---	0.640783	0.0124426
1768050_s_at	MG1655_b0662	2-octaprenyl-3-methyl-6-methoxy-1,4-benzoquinol hydroxylase /// 2-octaprenyl-3-methyl-6-methoxy-1,4-benzoquinol oxygenase	0.479941	0.0125036
1764404_s_at	MG1655_cyoD_b0429	cytochrome o ubiquinol oxidase subunit IV /// cytochrome o ubiquinol oxidase subunit IV	-0.898587	0.0125927
1764828_s_at	IG_1239173_1239557-f	---	-0.290964	0.0125954
1759937_s_at	MG1655_ytfS_b4229	ABC transporter ATP-binding protein /// putative sugar ABC transporter ATPase	0.675645	0.0126145
1765900_s_at	MG1655_yqgC_b2940	hypothetical protein /// uncharacterized protein	-0.949971	0.0126715
1765427_s_at	MG1655_gcvH_b2904	glycine cleavage system protein H /// glycine cleavage complex lipoylprotein	-1.39956	0.0127289
1761801_s_at	CFT073_ybgH_c0788	dipeptide and tripeptide permease D /// transporter	0.703965	0.0127311
1761209_at	CFT073_c3189	---	-0.259467	0.0128018
1765594_s_at	MG1655_atpD_b3732	F1 sector of membrane-bound ATP synthase, beta subunit /// ATP synthase F0F1 subunit beta	-0.91095	0.0128059
1760862_s_at	IG_3402255_3403072-f	---	-1.10874	0.0128216
1765736_s_at	MG1655_pth_b1204	peptidyl-tRNA hydrolase /// peptidyl-tRNA hydrolase	-0.838541	0.0128362
1762697_s_at	MG1655_xylR_b3569	regulator of xyl operon /// xylose divergent operon transcriptional activator	-0.735909	0.0128593
1759884_s_at	IG_1286552_1286760-r	---	-0.887385	0.012862
1766557_s_at	IG_2039141_2039396-r	---	1.4421	0.0128842
1761043_s_at	MG1655_aidB_b4187	DNA alkylation damage repair protein; flavin-containing DNA binding protein, weak isovaleryl CoA dehydrogenase /// isovaleryl CoA dehydrogenase	0.481013	0.0128858
1762253_s_at	MG1655_nrfA_b4070	cytochrome c552 /// nitrite reductase, formate-dependent, cytochrome	0.437359	0.0128893
1764763_at	CFT073_kpsC_c3690	---	-0.262722	0.0129283
1759269_at	MG1655_ykfF_b0249	CP4-6 prophage; uncharacterized protein	0.552061	0.0129631
1763256_s_at	EDL933_xerC_Z5328	site-specific tyrosine recombinase XerC	-0.273712	0.0129908
1767815_s_at	EDL933_Z3395	regulatory protein	0.31348	0.013014
1761484_s_at	EDL933_trpE_2_Z2547	anthranilate synthase component I /// component I of anthranilate synthase	2.14104	0.0130614
1767119_s_at	MG1655_yggX_b2962	hypothetical protein /// oxidative damage protective factor for iron-sulfur proteins	-0.673548	0.0130684
1761758_s_at	MG1655_atpI_b3739	ATP synthase, membrane-bound accessory factor /// F0F1 ATP synthase subunit I	-1.16104	0.0130843
1768062_s_at	MG1655_ptsO_b3206	phosphohistidinoprotein-hexose phosphotransferase component of N-regulated PTS system (Npr) /// phosphohistidinoprotein-hexose phosphotransferase component of N-regulated PTS system (Npr)	-1.03544	0.0131051
1766955_s_at	MG1655_argE_b3957	acetylornithine deacetylase /// acetylornithine deacetylase	-0.731985	0.0131285
1761612_s_at	CFT073_c4174	---	0.659374	0.0131651
1768483_at	MG1655_gnd_b2029	6-phosphogluconate dehydrogenase, decarboxylating	-1.26744	0.0132631
1762504_at	SAKAI_ECs3854	hypothetical protein	-0.151313	0.0132991
1767576_s_at	SAKAI_ECs3131	hypothetical protein /// putative L-rhamnonate transporter	0.908044	0.0133379
1760099_s_at	MG1655_b2248	regulator /// putative DNA-binding transcriptional regulator for the rhm operon	0.784446	0.013343
1766620_s_at	MG1655_ydhC_b1660	inner membrane transport protein YdhC /// putative arabinose efflux transporter	0.707409	0.0133858
1760359_s_at	EDL933_yhjL_Z4944	cellulose synthase subunit /// oxidoreductase subunit	0.235621	0.0133938
1760332_s_at	EDL933_prpE_Z0430	propionyl-CoA synthetase /// propionate--CoA ligase	-0.792483	0.0134073
1768796_s_at	MG1655_deoR_b0840	deoxyribose-5-phosphate-inducible deoxyribose operon transcriptional repressor; repressor of nupG and tsx /// DeoR family transcriptional regulator	0.969734	0.0134182
1762328_s_at	CFT073_mrsA_c3932	phosphoglucosamine mutase	-0.332805	0.0134224
1766734_s_at	MG1655_ydgB_b1606	short chain dehydrogenase /// dihydromonapterin reductase, NADPH-dependent; dihydrofolate reductase isozyme	-0.639889	0.0134741
1768330_s_at	CFT073_c2114	---	-0.558815	0.0134891
1766180_s_at	MG1655_glnH_b0811	glutamine ABC transporter periplasmic protein /// glutamine transporter subunit	-0.793986	0.0135076
1766569_s_at	MG1655_pbpG_b2134	D-alanyl-D-alanine endopeptidase	0.420181	0.0135746
1766924_s_at	MG1655_yeiH_b2158	hypothetical protein /// UPF0324 family inner membrane protein	0.754448	0.0136276
1762383_s_at	MG1655_b1604	hypothetical protein /// DUF1471 family periplasmic protein	-1.3377	0.0136575
1761187_s_at	CFT073_c4772	---	0.677879	0.0137398
1766146_at	CFT073_c5041	---	0.25514	0.0137416
1762874_at	CFT073_c1649	---	0.330538	0.0137806
1765175_s_at	MG1655_rpsP_b2609	30S ribosomal protein S16 /// 30S ribosomal subunit protein S16	-1.21186	0.0137847
1762214_s_at	MG1655_rplM_b3231	50S ribosomal protein L13 /// 50S ribosomal subunit protein L13	-1.16767	0.0137936
1760781_s_at	MG1655_yhaO_b3110	transport system permease /// putative transporter	0.487142	0.0138167
1764659_s_at	MG1655_nrdA_b2234	ribonucleotide-diphosphate reductase subunit alpha /// ribonucleoside-diphosphate reductase 1, alpha subunit	-1.22227	0.0138174
1762449_s_at	CFT073_c0385	---	-0.875122	0.0138366
1762679_s_at	IG_1067372_1067733-r	---	1.074	0.0138376
AFFX-Ec-M15077-1_s_at	M15077-1	---	0.303665	0.013893
1759722_s_at	EDL933_yfaA_Z3483	DUF2138 family protein, putative host defense protein	1.27014	0.0138957
1759577_s_at	IG_1236465_1236793-f	---	1.10282	0.0139041
1761161_s_at	IG_3279267_3279616-r	---	0.777138	0.0139187
1762607_s_at	EDL933_Z0395	---	0.268174	0.0139523
1765069_s_at	IG_879710_879949-f	---	0.467364	0.0140223
1767485_at	MG1655_ybhK_b0780	putative CofD superfamily transferase	0.826404	0.0140423
1760344_s_at	IG_343158_343399-f	---	-0.747692	0.0140941
1762133_s_at	MG1655_leuA_b0074	2-isopropylmalate synthase /// 2-isopropylmalate synthase	-0.741932	0.0141035
1762424_s_at	MG1655_dacA_b0632	D-alanyl-D-alanine carboxypeptidase (penicillin-binding protein 5) /// D-alanyl-D-alanine carboxypeptidase	-0.771935	0.0141054
1760563_at	MG1655_yfeU_b2428	N-acetylmuramic acid 6-phosphate (MurNAc-6-P) etherase	0.424671	0.0141081
1762114_s_at	EDL933_Z1426	hypothetical protein	0.201071	0.0141158
1764908_s_at	EDL933_Z1820	tail assembly protein	0.261642	0.0141726
1760255_s_at	MG1655_yciW_b1287	oxidoreductase /// putative oxidoreductase	1.36005	0.0141969
1760514_s_at	MG1655_rtn_b2176	hypothetical protein /// resistance protein for phages lambda and N4, putative membrane-anchored cyclic-di-GMP phosphodiesterase	-0.288349	0.0142371
1767284_at	CFT073_c0756	---	-0.246571	0.0142656
1760665_s_at	CFT073_c3040	---	-1.56508	0.0142692
1765670_at	CFT073_cysE_c4429	---	-0.217507	0.0142736
1764220_s_at	IG_3249651_3249943-f	---	0.729458	0.0143485
1761817_s_at	CFT073_c4661	---	-1.407	0.0143777
1759672_at	CFT073_mobB_c4800	---	-0.245973	0.0144347
1765842_s_at	MG1655_glpE_b3425	thiosulfate sulfurtransferase /// thiosulfate:cyanide sulfurtransferase (rhodanese)	-0.931225	0.0144372
1762648_s_at	EDL933_Z6045	---	0.355671	0.0145046
1768908_s_at	EDL933_yehV_Z3376	transcriptional regulator /// transcriptional activator of csgD and csgBA	-0.828844	0.014518
1764029_at	MG1655_rfaQ_b3632	lipopolysaccharide core biosynthesis protein	-0.623468	0.0145201
1769079_s_at	CFT073_c1752	---	0.9811	0.0145228
1763809_s_at	EDL933_Z1325	hypothetical protein	0.22356	0.01456
1760189_s_at	MG1655_yeaN_b1791	amino acid/amine transport protein /// putative MFS transporter, inner membrane protein	0.512291	0.0145636
1763617_s_at	IG_192581_192871-r	---	-0.664323	0.0145896
1761605_s_at	MG1655_glyQ_b3560	glycyl-tRNA synthetase subunit alpha /// glycine tRNA synthetase, alpha subunit	-0.48929	0.0146448
1762965_s_at	MG1655_b1955	mannosyl-3-phosphoglycerate phosphatase /// putative mannosyl-3-phosphoglycerate phosphatase	1.17717	0.0146516
1765534_s_at	EDL933_Z0950	hypothetical protein /// hypothetical protein /// hypothetical protein	0.180302	0.0146941
1766357_at	MG1655_b0487	copper-responsive regulon transcriptional regulator	0.405128	0.014713
1762652_s_at	EDL933_Z4209	aspartate/ornithine carbamoyltransferase	-0.230768	0.0147513
1765277_s_at	MG1655_hemG_b3850	protoporphyrinogen oxidase /// protoporphyrin oxidase, flavoprotein	-0.465599	0.0147837
1768233_s_at	MG1655_gyrA_b2231	DNA gyrase subunit A /// DNA gyrase (type II topoisomerase), subunit A	-0.594011	0.0147896
1759096_at	CFT073_c5174	---	-0.297804	0.0148281
1768739_at	SAKAI_ECs2765	cell division control protein	0.278814	0.014839
1766310_s_at	MG1655_apbA_b0425	2-dehydropantoate 2-reductase /// 2-dehydropantoate reductase, NADPH-specific	0.855509	0.0148514
1767473_at	CFT073_c0257	---	0.150188	0.0148559
1765186_s_at	MG1655_moaA_b0781	molybdenum cofactor biosynthesis protein A /// molybdopterin biosynthesis protein A	-1.05852	0.0148607
1766781_s_at	EDL933_Z5691	sugar ABC transporter ATP-binding protein	-0.30817	0.0149253
1768662_s_at	MG1655_mltC_b2963	murein transglycosylase C /// membrane-bound lytic murein transglycosylase C	-0.502282	0.0150686
1760426_s_at	MG1655_b4002	zinc resistance protein /// Zn-dependent periplasmic chaperone	0.677282	0.0150814
1762091_s_at	MG1655_ycbW_b0946	hypothetical protein /// FtsZ stabilizer	-0.757658	0.0151863
1761924_s_at	MG1655_garL_b3126	alpha-dehydro-beta-deoxy-D-glucarate aldolase /// alpha-dehydro-beta-deoxy-D-glucarate aldolase	-1.76753	0.0151959
1760923_s_at	MG1655_nfi_b3998	endonuclease V; deoxyinosine 3' endonuclease	-0.664953	0.0152538
1765739_s_at	IG_510604_510864-r	---	0.458204	0.0153234
1764101_s_at	MG1655_purH_b4006	bifunctional phosphoribosylaminoimidazolecarboxamide formyltransferase/IMP cyclohydrolase /// IMP cyclohydrolase and phosphoribosylaminoimidazolecarboxamide formyltransferase	0.37099	0.0153269
1764493_s_at	MG1655_trmD_b2607	tRNA (guanine-N(1)-)-methyltransferase /// tRNA m(1)G37 methyltransferase, SAM-dependent	-1.39007	0.0153415
1768250_s_at	MG1655_yhiO_b3494	universal stress protein UspB /// universal stress (ethanol tolerance) protein B	0.605338	0.015417
1762230_at	CFT073_c1810	---	0.194836	0.0154953
AFFX-r2-Ec-bioB-M_at	AFFX-r2-Ec-bioB-M	---	0.621031	0.015545
1759689_at	PP1PHDDOC-phd	---	-0.155636	0.0156037
1761388_s_at	CFT073_bioB_c0855	biotin synthase /// biotin synthase	0.714046	0.0156194
1769133_at	CFT073_c5346	---	0.218911	0.0156273
1759283_s_at	IG_1494656_1494879-r	---	-0.83645	0.0156736
1765199_at	EDL933_frwC_2_Z5505	---	0.242822	0.0156768
AFFX-BioC-3_at	AFFX-BioC-3	---	0.750781	0.0156968
1759776_s_at	MG1655_nlpB_b2477	BamABCDE complex OM biogenesis lipoprotein /// lipoprotein	-0.837834	0.0157078
1762273_at	CFT073_c4564	---	-0.30081	0.0157418
1760997_s_at	EDL933_ydcF_Z2308	hypothetical protein	-0.317322	0.0157511
1759822_at	CFT073_c4777	---	-0.175194	0.0157765
1765461_s_at	IG_294024_294362-f	---	-0.681369	0.0157866
1767303_s_at	EDL933_proQ_Z2878	solute/DNA competence effector /// RNA chaperone, putative ProP translation regulator	-1.52318	0.0159348
1761189_s_at	MG1655_fliM_b1945	flagellar motor switch protein FliM /// flagellar motor switching and energizing component	-0.93851	0.0159441
1764818_s_at	MG1655_agaS_b3136	tagatose-6-phosphate ketose/aldose isomerase /// tagatose-6-phosphate aldose/ketose isomerase	0.774017	0.0160553
1760219_s_at	IG_3621414_3622008-r	---	0.653872	0.0160807
1764640_at	CFT073_iucA_c3627	---	0.329888	0.016096
1763538_s_at	MG1655_aroB_b3389	3-dehydroquinate synthase	-0.595866	0.0161133
1768481_s_at	MG1655_b1836	hypothetical protein /// uncharacterized protein	0.997056	0.0161597
1761349_at	MG1655_wbbK_b2032	lipopolysaccharide biosynthesis protein	-1.03133	0.0161675
1764214_s_at	IG_3069265_3069478-f	---	-1.71646	0.0162134
1762139_at	CFT073_yjgR_c5364	---	-0.399121	0.0162702
1764738_at	CFT073_c0361	---	0.291637	0.016273
1764742_s_at	CFT073_c4004	rod shape-determining protein MreC /// cell wall structural complex MreBCD transmembrane component MreC	0.552723	0.0163284
1767070_s_at	MG1655_ygbM_b2739	putative hydroxypyruvate isomerase	0.523588	0.0163504
1768629_s_at	MG1655_b1839	hypothetical protein /// DUF2511 family protein	0.605778	0.0163665
1761317_s_at	CFT073_c2230	---	-0.859801	0.016483
1765101_at	MG1655_yigG_b3818	PRK11371 family inner membrane protein	0.82677	0.0164954
1761228_at	PP1PHDDOC-gp10	---	0.226731	0.0165632
1763598_s_at	EDL933_Z5123	hypothetical protein	-0.153487	0.0165825
1759753_at	MG1655_sraD_b4442	---	-1.32734	0.0166257
1764226_s_at	MG1655_yibN_b3611	hypothetical protein /// putative rhodanese-related sulfurtransferase	-1.28855	0.0166304
1766234_at	CFT073_c5464	---	0.993828	0.0166346
1765082_s_at	IG_3154533_3154753-r	---	1.23329	0.0166479
1765309_s_at	MG1655_glnS_b0680	glutaminyl-tRNA synthetase /// glutamyl-tRNA synthetase	-1.19901	0.0166593
1762725_s_at	IG_1814153_1814409-f	---	-0.42766	0.0166785
1768285_s_at	CFT073_yibI_c4415	hypothetical protein /// DUF3302 family inner membrane protein	0.644158	0.0166834
1765923_s_at	EDL933_lacZ_Z0440	beta-D-galactosidase	0.238137	0.0167005
1766104_s_at	MG1655_b3475	4'-phosphopantetheinyl transferase /// holo-ACP synthase	-1.00781	0.0167014
1766160_s_at	EDL933_Z0949	hypothetical protein /// hypothetical protein /// hypothetical protein	-0.524576	0.0167045
1766591_s_at	MG1655_nac_b1988	nitrogen assimilation transcriptional regulator /// nitrogen assimilation regulon transcriptional regulator; autorepressor	0.619718	0.0167144
1767077_s_at	MG1655_ygaA_b2709	anaerobic nitric oxide reductase transcriptional regulator /// anaerobic nitric oxide reductase DNA-binding transcriptional activator	0.584732	0.0167186
1767757_s_at	EDL933_yfeD_Z3663	hypothetical protein	0.457823	0.0167568
1767697_s_at	EDL933_Z5940	hypothetical protein	0.399319	0.0167745
1764580_s_at	IG_1859357_1859725-f	---	-0.760412	0.0167897
1761456_s_at	IG_1762411_1762736-r	---	0.649326	0.0168141
1765040_s_at	MG1655_flgI_b1080	putative flagellar basal body protein	-1.20283	0.0168144
1762712_s_at	IG_3420831_3421058-f	---	0.245981	0.0169165
1763193_s_at	CFT073_c1221	---	0.211635	0.0169243
1763869_s_at	IG_3537345_3537798-r	---	0.514803	0.0169401
1767380_s_at	MG1655_b1741	endonuclease of nucleotide excision repair	0.93345	0.0169776
1764330_s_at	MG1655_b1976	hypothetical protein /// anti-repressor for DgsA(Mlc)	-0.53704	0.0170823
1765156_s_at	EDL933_Z0390	adhesin	0.217241	0.0171306
1759599_s_at	MG1655_potA_b1126	putrescine/spermidine ABC transporter ATPase /// spermidine/putrescine ABC transporter ATPase	-0.656065	0.0171324
1766162_s_at	MG1655_yfaD_b2244	hypothetical protein /// transposase_31 family protein /// pseudo	0.786957	0.0171444
1766983_s_at	IG_3319273_3319712-f	---	-0.872442	0.0171445
1763259_s_at	MG1655_tgt_b0406	queuine tRNA-ribosyltransferase /// tRNA-guanine transglycosylase	-0.550319	0.0171527
1759429_s_at	MG1655_feoB_b3409	ferrous iron transport protein B /// ferrous iron transporter protein B and GTP-binding protein; membrane protein	-0.47829	0.0171548
1767802_s_at	MG1655_ytfN_b4221	translocation and assembly module for autotransporter export, inner membrane subunit	0.326548	0.0171663
1760280_at	CFT073_aroG_c0830	---	-0.290376	0.0171791
AFFX-BioB-3_at	AFFX-BioB-3	---	0.61788	0.0171862
1763724_s_at	MG1655_atpG_b3733	F1 sector of membrane-bound ATP synthase, gamma subunit /// ATP synthase F0F1 subunit gamma	-1.31784	0.0171876
1764532_s_at	CFT073_yhdL_c4052	alternate ribosome-rescue factor A /// hypothetical protein	0.7314	0.017198
1767703_s_at	MG1655_b1781	aldehyde reductase /// aldo-keto reductase, methylglyoxal to acetol, NADPH-dependent	0.627133	0.017206
1767694_s_at	MG1655_lipA_b0628	lipoyl synthase /// lipoate synthase	-0.416922	0.0172334
1766441_s_at	MG1655_rpmA_b3185	50S ribosomal protein L27 /// 50S ribosomal subunit protein L27	-1.34851	0.0172582
1767981_s_at	MG1655_ompF_b0929	outer membrane protein F /// outer membrane porin 1a (Ia;b;F)	-1.37	0.0173056
1759679_s_at	IG_1876765_1877030-r	---	-0.602246	0.0173065
1768186_s_at	EDL933_fhuF_Z5968	ferric hydroximate transport ferric iron reductase /// ferric iron reductase involved in ferric hydroximate transport	-1.29886	0.0173421
1768131_s_at	CFT073_c1285	---	-0.286067	0.0173647
1762982_s_at	IG_174883_175106-r	---	0.611286	0.0173767
1765286_s_at	EDL933_Z3941	hypothetical protein	0.124893	0.0174043
1762558_s_at	MG1655_yfcC_b2298	hypothetical protein /// putative inner membrane transporter; C4-dicarboxylate anaerobic carrier family protein	0.651364	0.0174361
1764215_s_at	CFT073_c4431	---	-1.02123	0.0175337
1760443_s_at	MG1655_b1086	23S rRNA pseudouridylate synthase C /// 23S rRNA pseudouridine(955,2504,2580) synthase	-0.576525	0.0175398
1765726_s_at	IG_1066932_1067140-f	---	0.997819	0.0175512
1767373_s_at	IG_3382809_3383121-r	---	0.495805	0.0175865
1761207_s_at	MG1655_b2504	hypothetical protein /// uncharacterized protein	-0.560562	0.017619
1760544_s_at	MG1655_rimI_b4373	ribosomal-protein-alanine N-acetyltransferase /// ribosomal-protein-S18-alanine N-acetyltransferase	-0.549523	0.0176731
1768365_s_at	MG1655_yjeQ_b4161	ribosome-associated GTPase /// ribosome small subunit-dependent GTPase A	-0.678024	0.0176803
1765268_s_at	IG_1596111_1596640-f	---	-1.018	0.0177339
1765380_s_at	MG1655_gpsA_b3608	NAD(P)H-dependent glycerol-3-phosphate dehydrogenase /// glycerol-3-phosphate dehydrogenase (NAD+)	-0.863287	0.0177718
1764247_s_at	MG1655_ais_b2252	putative LPS core heptose(II)-phosphate phosphatase /// aluminum-inducible protein	-0.470626	0.0178352
1760798_s_at	MG1655_proV_b2677	glycine betaine transporter ATP-binding protein /// glycine betaine/proline ABC transporter periplasmic binding protein	-0.895474	0.0178458
1768634_s_at	EDL933_Z3974	hypothetical protein	-0.194497	0.0178475
1765926_s_at	MG1655_citF_b0615	citrate lyase, citrate-ACP transferase (alpha) subunit /// citrate lyase subunit alpha	0.557698	0.017857
1764408_at	CFT073_poxB_c1004	---	-0.226451	0.0179252
1762120_at	CFT073_c3605	---	0.232169	0.0179479
1766436_at	CFT073_hemM_c1667	---	0.438509	0.0179541
1761386_at	CFT073_ypdI_c2912	---	0.58343	0.0179564
1763715_s_at	MG1655_yhjT_b3537	DUF2636 family cellulose production small membrane protein /// hypothetical protein	-1.07899	0.0179793
1768520_s_at	EDL933_Z3621	hypothetical protein	0.148409	0.0180078
1762970_s_at	IG_2137508_2137780-f	---	-0.410752	0.0180661
1760797_s_at	IG_3576358_3576580-r	---	1.23654	0.0180747
1765986_s_at	MG1655_rplQ_b3294	50S ribosomal protein L17 /// 50S ribosomal subunit protein L17	-1.17954	0.0180984
1761069_s_at	IG_1083871_1084214-r	---	-0.645553	0.0181168
1768541_s_at	IG_709870_710157-f	---	-0.447234	0.0181864
1761113_s_at	MG1655_ygeV_b2869	putative sigma-54-interacting transcriptional activator	-0.464243	0.0182832
1760432_s_at	MG1655_uhpT_b3666	sugar phosphate antiporter /// hexose phosphate transporter	0.494565	0.0183511
1759817_s_at	MG1655_frwC_b3949	putative enzyme IIC component of PTS	0.439834	0.0183625
1764471_s_at	MG1655_crcA_b0622	palmitoyl transferase /// phospholipid:lipid A palmitoyltransferase	0.845028	0.0184133
1766170_at	FPLMCG-Protein-H-w	---	0.247025	0.0184208
1768101_s_at	EDL933_Z0262	hypothetical protein	-0.261234	0.0184558
1766808_s_at	EDL933_csgA_Z1676	cryptic curlin major subunit	0.199924	0.0184837
1761683_s_at	CFT073_c3666	---	0.223341	0.0184928
1760832_s_at	EDL933_glpT_Z3498	sn-glycerol-3-phosphate transporter	-0.162882	0.0185112
1763812_s_at	IG_1739147_1739436-r	---	0.278486	0.0185367
1766433_s_at	EDL933_Z4877	phosphotransferase system enzyme IIC	-0.234753	0.018604
1763978_s_at	IG_2561138_2561596-r	---	0.506584	0.0186505
1765576_s_at	CFT073_c5229	---	-1.05709	0.0186671
1768392_s_at	CFT073_c0088	---	0.211897	0.0186768
1764105_s_at	MG1655_yicC_b3644	hypothetical protein /// UPF0701 family protein	-0.730036	0.0187388
1760705_at	CFT073_c4230	---	-0.370046	0.0187555
1760367_s_at	IG_637857_638167-r	---	-0.471091	0.01879
1763606_at	CFT073_c4517	---	0.178219	0.0187937
1760057_s_at	MG1655_yjeI_b4144	hypothetical protein /// DUF4156 family lipoprotein	-0.701615	0.0187961
1766497_s_at	MG1655_artJ_b0860	arginine ABC transporter periplasmic binding protein	-0.985485	0.0188126
1769128_s_at	EDL933_ybbQ_Z0663	tartronic semialdehyde reductase	-0.14302	0.018929
1760678_s_at	CFT073_c3549	---	-0.722207	0.0189527
1761797_at	CFT073_c5477	---	-0.154225	0.0189564
1766464_at	CFT073_c1556	---	0.119286	0.0189833
1759859_s_at	IG_1050399_1050683-f	---	-0.851619	0.0190379
1762305_s_at	MG1655_rpsR_b4202	30S ribosomal protein S18 /// 30S ribosomal subunit protein S18	-1.16595	0.0190457
1769168_s_at	EDL933_Z1190	glucosyl-transferase	-0.337373	0.0190752
1762568_s_at	MG1655_ssrA_b2621	miscRNA	0.330543	0.0191154
1763765_s_at	EDL933_Z6012	---	0.230239	0.0191479
1764104_s_at	IG_1388683_1388956-f	---	0.690584	0.0191634
1762821_s_at	MG1655_ybhS_b0793	hypothetical protein /// putative ABC transporter permease	0.732906	0.0192121
1764131_s_at	MG1655_b1440	transporter /// putative ABC transporter periplasmic binding protein	-1.05049	0.0192361
1760060_s_at	MG1655_ugpA_b3452	glycerol-3-phosphate transporter permease /// sn-glycerol-3-phosphate ABC transporter permease	-0.619174	0.0192364
1759490_s_at	MG1655_hns_b1237	global DNA-binding transcriptional dual regulator H-NS /// global DNA-binding transcriptional dual regulator H-NS	-1.13573	0.0192373
1768298_s_at	CFT073_c1457	---	0.284543	0.0193253
1759242_s_at	MG1655_lipB_b0630	lipoate-protein ligase B /// octanoyltransferase; octanoyl-[ACP]:protein N-octanoyltransferase	0.443757	0.019329
1767835_s_at	EDL933_yehB_Z3277	outer membrane protein	-0.21716	0.0193583
1761614_s_at	CFT073_c0205	---	-0.614625	0.0193718
1760096_s_at	CFT073_c4113	---	-0.798082	0.0193719
1763627_at	CFT073_nrdE_c3228	---	0.27546	0.01948
1759558_s_at	EDL933_Z2297	hypothetical protein /// putative metalloenzyme	-0.73119	0.0195068
1768830_s_at	CFT073_c4571	---	-0.250998	0.0195079
1760407_s_at	EDL933_Z0895	methylaspartate mutase subunit S	0.297812	0.0196026
1761809_s_at	EDL933_Z0328	hypothetical protein	0.24712	0.0196609
1768665_s_at	IG_1049754_1050185-r	---	-0.809103	0.0197241
1764607_s_at	MG1655_glpQ_b2239	glycerophosphodiester phosphodiesterase /// periplasmic glycerophosphodiester phosphodiesterase	-1.02563	0.0197601
1765053_at	CFT073_c4435	---	-1.34872	0.0197797
1766000_s_at	MG1655_nuoG_b2283	NADH:ubiquinone oxidoreductase, chain G	-1.22944	0.0198232
1760458_s_at	CFT073_agaR_c3886	transcriptional repressor of the aga regulon /// AgaR family transcriptional regulator	-0.53049	0.0198277
1763212_s_at	MG1655_garP_b3127	transporter /// putative (D)-galactarate transporter	-1.68848	0.0198358
1767227_s_at	CFT073_c1540	Kil protein /// regulatory protein cIII /// regulatory protein cIII /// Kil protein	-0.317945	0.0199059
1762500_s_at	MG1655_folE_b2153	GTP cyclohydrolase I	-0.738287	0.0199189
1767239_at	SAKAI_ECs4940	hypothetical protein	-0.24577	0.0200179
1765748_s_at	EDL933_Z3393	gentisate 1,2-dioxygenase	0.299017	0.020033
1766500_s_at	MG1655_ybaW_b0443	long-chain acyl-CoA thioesterase III	0.529953	0.0200416
1762525_s_at	MG1655_b1685	hypothetical protein /// uncharacterized protein	0.389707	0.0200791
1766118_s_at	MG1655_uidB_b1616	glucuronide transporter /// glucuronide transporter	0.5669	0.0201599
1766807_at	SAKAI_ECs1392	hypothetical protein	0.17779	0.0201673
1762446_s_at	SAKAI_ECs3520	hypothetical protein	-0.2735	0.020226
1762189_s_at	EDL933_alkA_Z3237	3-methyladenine DNA glycosylase	-0.23325	0.0203032
1767291_s_at	MG1655_rpsJ_b3321	30S ribosomal protein S10 /// 30S ribosomal subunit protein S10	-1.05675	0.0203221
1760035_s_at	IG_1860454_1860794-r	---	-0.882774	0.0203436
1761141_s_at	MG1655_ycjL_b1298	gamma-glutamyl-gamma-aminobutyrate hydrolase	-1.00476	0.0204208
1764809_s_at	EDL933_Z5444	glycoprotein	-0.202301	0.0204272
1765159_s_at	MG1655_ybhE_b0767	6-phosphogluconolactonase	-0.645317	0.0204908
1765684_at	MG1655_nrdB_b2235	ribonucleoside-diphosphate reductase 1, beta subunit, ferritin-like protein	-0.66906	0.0204928
1761432_s_at	MG1655_acrR_b0464	transcriptional repressor /// AcrR family transcriptional regulator	-0.855057	0.0205191
1766252_s_at	MG1655_ybiK_b0828	Isoaspartyl peptidase	0.589679	0.0205252
1763825_s_at	CFT073_c1642	murein transglycosylase E	1.84249	0.0205505
1759471_s_at	MG1655_yijP_b3955	hypothetical protein /// LPS heptose I phosphoethanolamine transferase	-0.843525	0.0205615
1765783_s_at	MG1655_oppD_b1246	oligopeptide ABC transporter ATP-binding protein /// oligopeptide ABC transporter ATPase	-0.530839	0.0205786
1765495_s_at	EDL933_Z1363	portal protein	-0.141832	0.0205895
1767541_s_at	IG_696357_696735-r	---	0.733701	0.0206545
1767503_s_at	MG1655_b3871	GTP-binding protein /// GTP-binding protein	-0.687649	0.0206632
1760052_s_at	MG1655_hlpA_b0178	periplasmic chaperone /// periplasmic chaperone	-0.997359	0.0206691
1760829_at	CFT073_c0330	---	0.228119	0.020694
1763581_s_at	MG1655_proC_b0386	pyrroline-5-carboxylate reductase /// pyrroline-5-carboxylate reductase, NAD(P)-binding	-0.533615	0.0207369
1765786_s_at	MG1655_hdeD_b3511	acid-resistance membrane protein /// acid-resistance membrane protein	1.1959	0.0208187
1764431_s_at	CFT073_c4249	---	-0.568066	0.0208201
1763183_s_at	IG_1638685_1639362-r	---	-0.710474	0.0208836
1759113_s_at	MG1655_ftsK_b0890	DNA translocase FtsK /// DNA translocase at septal ring sorting daughter chromsomes	-0.398834	0.0209171
1763625_at	CFT073_yiaO_c4402	---	-0.196573	0.0209436
1767022_at	CFT073_c5423	---	0.203988	0.0209811
1762161_s_at	MG1655_ygbI_b2735	DeoR family putative transcriptional regulator	0.870905	0.0210161
1760946_s_at	MG1655_b1640	anhydro-N-acetylmuramic acid kinase	0.478356	0.0210784
1765310_s_at	EDL933_Z3025	GNAT family putative N-acetyltransferase	-0.742365	0.0212596
1760812_s_at	CFT073_c2930	hypothetical protein /// DUF2502 family putative periplasmic protein	0.85073	0.0214042
1766838_at	EDL933_Z0342	---	0.18272	0.0214474
1761445_s_at	EDL933_Z2105	---	0.218281	0.0214553
1760525_at	MG1655_b3419	RNA 3'-terminal phosphate cyclase	0.999787	0.02148
1767127_s_at	EDL933_Z0245	hypothetical protein	0.234866	0.0214979
1763555_s_at	SAKAI_ECs1418	hypothetical protein	0.876986	0.0215127
1766704_s_at	EDL933_yphC_1_Z3818	hypothetical protein	0.821445	0.0215613
1761869_s_at	MG1655_avtA_b3572	valine--pyruvate transaminase /// valine-pyruvate aminotransferase; transaminase C; alanine-valine transaminase	-0.762147	0.0215911
1759164_s_at	MG1655_grpE_b2614	heat shock protein GrpE /// heat shock protein	-0.741294	0.0216177
1763876_s_at	IG_925667_925950-f	---	-0.671688	0.0216385
1759318_s_at	CFT073_c5343	---	-0.582481	0.0216815
1763404_s_at	MG1655_ycfJ_b1110	hypothetical protein /// uncharacterized protein	0.412775	0.0217038
1766244_s_at	MG1655_mutM_b3635	formamidopyrimidine-DNA glycosylase /// formamidopyrimidine/5-formyluracil/ 5-hydroxymethyluracil DNA glycosylase	0.73821	0.0217689
1759930_s_at	MG1655_ybbB_b0503	tRNA 2-selenouridine synthase /// tRNA 2-selenouridine synthase, selenophosphate-dependent	0.461196	0.021832
1766217_s_at	MG1655_damX_b3388	cell division protein that binds to the septal ring /// hypothetical protein	-0.562221	0.0218382
1764885_s_at	IG_3181340_3181828-f	---	0.614284	0.0219017
1759654_s_at	EDL933_Z4881	fructose-1,6-bisphosphate aldolase	-0.251173	0.0220128
1763716_s_at	MG1655_b1809	hypothetical protein /// putative reactive intermediate deaminase	-0.613807	0.0221011
1759572_s_at	EDL933_Z3616	hypothetical protein	-0.205046	0.0221077
1767939_s_at	EDL933_Z5009	hypothetical protein	0.173565	0.0221209
1759480_s_at	IG_3637351_3637740-f	---	0.861055	0.0222136
1760595_s_at	MG1655_yhjS_b3536	cellulose production protein /// protease	-0.670247	0.0222419
1768359_s_at	MG1655_fumC_b1611	fumarate hydratase /// fumarate hydratase (fumarase C),aerobic Class II	-0.648616	0.022282
1761515_at	CFT073_c1527	---	0.207185	0.0222837
1768092_s_at	MG1655_gatR_1_b2087	split galactitol utilization operon repressor /// pseudo	0.59543	0.022328
1759834_s_at	MG1655_araH_1_b1899	L-arabinose ABC transporter permease	0.341641	0.0223756
1765688_s_at	EDL933_Z1129	hypothetical protein	0.268561	0.0224033
1760951_s_at	MG1655_yjdB_b4114	cell division protein /// lipid A phosphoethanolamine transferase	0.410562	0.0224484
1763836_s_at	MG1655_fbp_b4232	fructose-1,6-bisphosphatase /// fructose-1,6-bisphosphatase I	-1.0094	0.0224938
1759231_s_at	MG1655_ygfY_b2897	hypothetical protein /// flavinator of succinate dehydrogenase; antitoxin of CptAB toxin-antitoxin pair	-0.764404	0.0225084
1764711_at	CFT073_yhfW_c4150	---	0.297255	0.0225181
1763756_s_at	EDL933_Z2371	endolysin	0.895813	0.0225627
1765561_s_at	MG1655_rplI_b4203	50S ribosomal protein L9 /// 50S ribosomal subunit protein L9	-0.658224	0.0225699
1768391_s_at	MG1655_ybaZ_b0454	hypothetical protein /// excision repair protein, alkyltransferase-like protein ATL	0.777423	0.02263
1764741_s_at	MG1655_aroE_b3281	shikimate 5-dehydrogenase /// dehydroshikimate reductase, NAD(P)-binding	0.434919	0.0227029
1759291_s_at	MG1655_nfnB_b0578	dihydropteridine reductase /// dihydropteridine reductase, NAD(P)H-dependent, oxygen-insensitive	-1.14786	0.0227528
1760502_s_at	MG1655_b1859	high-affinity zinc transporter membrane protein /// zinc ABC transporter permease	0.528913	0.0228592
1767229_at	MG1655_wzzB_b2027	regulator of length of O-antigen component of lipopolysaccharide chains	-0.631704	0.0229308
1763056_s_at	MG1655_b1487	D,D-dipeptide ABC transporter periplasmic binding protein /// hemin-binding lipoprotein	-0.821434	0.0229953
1766952_s_at	EDL933_sprT_Z4289	hypothetical protein	0.256568	0.023035
1763187_s_at	MG1655_betT_b0314	choline transporter of high affinity /// choline transport protein BetT	0.448381	0.0230489
1764112_s_at	MG1655_yfbT_b2293	phosphatase /// sugar phosphatas	-0.608564	0.0230596
1763611_s_at	EDL933_ugpB_Z4822	glycerol-3-phosphate transporter periplasmic binding protein /// sn-glycerol-3-phosphate ABC transporter periplasmic binding protein	-1.12375	0.0230872
1763289_at	CFT073_c0323	---	-0.230102	0.0231135
1759186_s_at	CFT073_c0869	---	0.57935	0.0231177
1763333_s_at	CFT073_spoU_c4476	tRNA guanosine-2'-O-methyltransferase /// tRNA mG18-2'-O-methyltransferase, SAM-dependent	-0.589891	0.0231534
1768373_s_at	MG1655_b2635	CP4-57 prophage; putative DNA-binding transcriptional regulator	0.857334	0.0231585
1767024_s_at	MG1655_yjaB_b4012	hypothetical protein /// GNAT-family putative N-acetyltransferase; acetyl coenzyme A-binding protein	0.47772	0.0232221
1763638_s_at	MG1655_rplT_b1716	50S ribosomal protein L20 /// 50S ribosomal subunit protein L20	-1.00262	0.0232317
1761099_s_at	MG1655_yieO_b3754	transporter /// putative multidrug or homocysteine efflux system	-0.464916	0.0232418
1762276_s_at	IG_3228881_3229305-f	---	0.765551	0.0232955
1759119_s_at	IG_3543836_3544194-r	---	0.896511	0.0232969
1765226_s_at	MG1655_rpiR_b4089	d-allose-inducible als operon transcriptional repressor; autorepressor; repressor of rpiR	-0.70081	0.0233642
1760305_s_at	MG1655_flhC_b1891	transcriptional activator FlhC /// flagellar class II regulon transcriptional activator, with FlhD	-0.819319	0.0233968
1762910_s_at	CFT073_c2130	---	-0.902896	0.0234287
1767324_s_at	MG1655_atpB_b3738	F0 sector of membrane-bound ATP synthase, subunit a /// ATP synthase F0F1 subunit A	-1.32515	0.023561
1762582_s_at	IG_3575186_3575415-f	---	1.10449	0.0236163
1766201_at	CFT073_c2155	---	-0.284365	0.0236416
1764127_s_at	EDL933_acpS_Z3844	4'-phosphopantetheinyl transferase	-0.393529	0.0236427
1759621_s_at	MG1655_b2097	---	0.865928	0.0236539
1767399_s_at	MG1655_cyoC_b0430	cytochrome o ubiquinol oxidase subunit III /// cytochrome o ubiquinol oxidase subunit III	-1.15392	0.0236992
1768683_s_at	IG_2815526_2815805-f	---	-0.708739	0.0237522
1765316_s_at	EDL933_thiJ_Z0527	DJ-1 family protein	-0.214623	0.0237585
1761071_s_at	MG1655_yhjE_b3523	transporter /// putative MFS transporter; membrane protein	0.876991	0.0237915
1768199_s_at	MG1655_ydiD_b1701	short chain acyl-CoA synthetase /// short chain acyl-CoA synthetase, anaerobic	0.597515	0.0238046
1764321_s_at	MG1655_ybiH_b0796	DNA-binding transcriptional regulator /// DUF1956 domain-containing tetR family putative transcriptional regulator	0.636593	0.02381
1768821_s_at	MG1655_b0441	peptidyl-prolyl cis-trans isomerase /// periplasmic folding chaperone, has an inactive PPIase domain	-1.08368	0.023815
1763537_s_at	MG1655_mukE_b0923	condesin subunit E /// chromosome condensin MukBEF, MukE localization factor	-0.845133	0.0238464
1762929_at	CFT073_gor_c4299	---	-0.291105	0.0238963
1768241_s_at	SAKAI_ECs1874	glutamine synthetase /// glutamate--putrescine ligase	-1.40275	0.023981
1768322_at	MG1655_b2640	---	-0.436035	0.0240894
1762882_at	CFT073_yidK_c4602	---	0.306036	0.0241207
1769051_s_at	CFT073_c1546	cI repressor protein	0.34532	0.0242575
1765611_at	CFT073_abrB_c0794	---	0.29375	0.0242659
1760733_s_at	EDL933_Z2795	hypothetical protein /// inner membrane protein	0.462634	0.024283
1768702_at	CFT073_c4828	---	-0.121333	0.0242972
1767101_s_at	MG1655_b2988	bifunctional glutathionylspermidine amidase/glutathionylspermidine synthetase /// glutathionylspermidine amidase and glutathionylspermidine synthetase	0.316372	0.0243535
1767904_s_at	MG1655_yidW_b3695	D-galactonate catabolism operon transcriptional repressor	-0.332638	0.0243895
1760145_s_at	CFT073_c3919	---	-0.803237	0.0244094
1759235_at	MG1655_flgF_b1077	flagellar component of cell-proximal portion of basal-body rod	-0.941081	0.02442
1762145_s_at	MG1655_rpsT_b0023	30S ribosomal protein S20 /// 30S ribosomal subunit protein S20	-0.606438	0.0244631
1763820_at	CFT073_ycjU_c1789	---	0.317483	0.0244658
1761902_s_at	IG_1927732_1928057-f	---	0.900557	0.0244983
1765291_s_at	EDL933_Z1213	hypothetical protein /// hypothetical protein	0.176288	0.0244993
1761521_at	CFT073_ygcF_c3335	---	0.275353	0.024503
1763603_s_at	MG1655_ychK_b1234	hypothetical protein /// putative patatin-like family phospholipase	-0.467507	0.0245679
1767053_at	MG1655_wbbH_b2035	O-antigen polymerase	-0.498798	0.0245794
1764486_s_at	IG_583654_583902-f	---	-0.604602	0.0246617
1765754_s_at	MG1655_b1843	hypothetical protein /// C-N hydrolase family protein	0.631124	0.0247253
1761795_s_at	EDL933_Z5140	hypothetical protein	-0.193626	0.0247299
1768530_s_at	MG1655_msbA_b0914	lipid transporter ATP-binding protein/permease /// lipid ABC transporter permease/ATPase	-0.810939	0.0247308
1760139_s_at	CFT073_c2541	---	0.418954	0.0247453
1759150_at	CFT073_yjcS_c5089	---	-0.235455	0.0247548
1760097_s_at	MG1655_smtA_b0921	metallothionein SmtA /// putative S-adenosyl-L-methionine-dependent methyltransferase	-0.507958	0.0247901
1765447_s_at	MG1655_hyfD_b2484	hydrogenase 4 subunit D /// hydrogenase 4, membrane subunit	0.85855	0.0249311
1762804_s_at	IG_1524056_1524270-r	---	0.457552	0.0249517
1767812_s_at	MG1655_b2342	3-ketoacyl-CoA thiolase /// beta-ketoacyl-CoA thiolase, anaerobic, subunit	0.496788	0.024975
1764429_s_at	MG1655_trpB_b1261	tryptophan synthase subunit beta /// tryptophan synthase, beta subunit	1.27974	0.0249977
1764545_s_at	EDL933_Z0344	hypothetical protein	0.223504	0.0250908
1759799_s_at	MG1655_pyrF_b1281	OMP decarboxylase; OMPDCase; OMPdecase /// orotidine-5'-phosphate decarboxylase	0.544482	0.0251189
1759873_s_at	MG1655_yebG_b1848	DNA damage-inducible protein YebG /// DNA damage-inducible protein regulated by LexA	1.00227	0.0251228
1765659_s_at	MG1655_pyrG_b2780	CTP synthase /// CTP synthetase	-0.391704	0.0251599
1767790_at	MG1655_rfaI_b3627	UDP-D-galactose:(glucosyl)lipopolysaccharide-alpha-1,3-D-galactosyltransferase	-0.939157	0.0252006
1769040_s_at	EDL933_Z4850	O-methyltransferase	-0.273008	0.0252275
1769115_s_at	MG1655_fabG_b1093	3-ketoacyl-ACP reductase /// 3-oxoacyl-[acyl-carrier-protein] reductase	-1.11436	0.025243
1768783_s_at	MG1655_iap_b2753	aminopeptidase in alkaline phosphatase isozyme conversion	-0.492839	0.0252589
1767820_s_at	EDL933_dniR_Z0235	membrane-bound lytic murein transglycosylase D	-0.501016	0.0252715
1769208_at	MG1655_trpE_b1264	component I of anthranilate synthase	2.09539	0.0252882
1764754_s_at	EDL933_malZ_Z0501	maltodextrin glucosidase	0.211185	0.0252909
1768018_s_at	CFT073_c4078	---	-0.398339	0.0253062
1762770_at	CFT073_c3063	---	0.602127	0.0253105
1768856_s_at	CFT073_c0797	---	0.270414	0.0254101
1761807_s_at	EDL933_Z5153	adenine permease, high affinity; adenine:H+ symporter /// hypothetical protein	0.415376	0.0254616
1768881_s_at	EDL933_Z1449	hypothetical protein /// regulatory protein CII	-0.197606	0.0254764
1760627_s_at	SAKAI_ECs2215	hypothetical protein /// hypothetical protein	0.209193	0.0254937
1765731_s_at	IG_1344767_1345001-r	---	0.534072	0.025505
1763862_at	CFT073_c3616	---	1.0257	0.0255139
1764381_s_at	MG1655_atpF_b3736	F0 sector of membrane-bound ATP synthase, subunit b /// ATP synthase F0F1 subunit B	-1.60499	0.0255538
1759939_s_at	MG1655_carA_b0032	carbamoyl phosphate synthetase small subunit, glutamine amidotransferase /// carbamoyl phosphate synthase small subunit	-0.921111	0.0255782
1762491_s_at	SAKAI_ECs2633	phage replication protein	-0.232347	0.0255982
1765026_s_at	CFT073_c4543	---	0.130472	0.0256512
1759465_at	SAKAI_ECs4995	hypothetical protein	-0.177326	0.0256739
1762588_s_at	CFT073_c1855	---	-0.726449	0.0256838
1764618_s_at	MG1655_yegT_b2098	nucleoside permease /// nucleoside transporter, low affinity	0.672031	0.0257276
1768384_s_at	MG1655_argI_b4254	ornithine carbamoyltransferase 1 /// ornithine carbamoyltransferase subunit I	0.414117	0.0258935
1764077_s_at	MG1655_yhiW_b3515	AraC family transcriptional regulator /// transcriptional activator of gadA and gadBC; repressor of gadX	-1.02215	0.0259292
1763362_s_at	MG1655_yigL_b3826	sugar phosphatase /// pyridoxal phosphate phosphatase	0.655664	0.025937
1761070_at	CFT073_c0949	---	0.117928	0.0259733
1764710_s_at	MG1655_yhdN_b3293	hypothetical protein /// DUF1992 family protein	0.609695	0.0259984
1761754_s_at	CFT073_c1141	---	0.790901	0.0260131
1762972_s_at	CFT073_c1304	hypothetical protein	1.02504	0.0260295
1769242_s_at	MG1655_fucK_b2803	L-fuculokinase /// L-fuculokinase	0.673486	0.0260503
1767766_s_at	MG1655_trpA_b1260	tryptophan synthase subunit alpha /// tryptophan synthase, alpha subunit	1.48533	0.0260512
1761501_at	CFT073_c3660	---	-0.26882	0.0261336
1767937_s_at	EDL933_nupC_Z3659	permease of transport system for 3 nucleosides	-0.217711	0.0262105
1768108_s_at	IG_1150628_1150837-r	---	-0.717829	0.0262301
1764258_s_at	CFT073_yeiB_c2687	hypothetical protein /// DUF418 family putative inner membrane protein	-0.388762	0.0262623
1761690_s_at	MG1655_b1998	hypothetical protein /// pseudo	0.7733	0.0262992
1768183_s_at	MG1655_b1825	hypothetical protein /// putative inner membrane protein	-0.673736	0.0263133
1762962_s_at	MG1655_yjiA_b4352	GTP-binding protein YjiA /// metal-binding GTPase	-0.719569	0.0263189
1762469_s_at	EDL933_Z4971	fimbrial major protein	-0.131978	0.0263868
1759122_s_at	MG1655_thrA_b0002	bifunctional aspartokinase I/homoserine dehydrogenase I /// Bifunctional aspartokinase/homoserine dehydrogenase 1	0.841381	0.0264061
1760201_s_at	EDL933_Z2398	hypothetical protein	-0.1707	0.026412
1766690_s_at	MG1655_cspE_b0623	cold shock protein CspE /// constitutive cold shock family transcription antitermination protein; negative regulator of cspA transcription; RNA melting protein; ssDNA-binding protein	-0.996521	0.026415
1765974_s_at	MG1655_yibQ_b3614	hypothetical protein /// putative polysaccharide deacetylase	1.02924	0.0264681
1762403_at	MG1655_b2349	CPS-53 (KpLE1) prophage; putative prophage CPS-53 integrase	-0.864708	0.0264821
1764497_s_at	MG1655_b2529	scaffold protein /// iron-sulfur cluster assembly scaffold protein	1.58911	0.0265022
1768776_s_at	IG_3635041_3635271-r	---	0.927221	0.0265628
1762792_s_at	MG1655_yleA_b0661	(dimethylallyl)adenosine tRNA methylthiotransferase /// tRNA-i(6)A37 methylthiotransferase	-0.859566	0.0266425
1766103_s_at	MG1655_b2656	hypothetical protein /// pseudo	0.396914	0.0266494
1765891_s_at	IG_3632089_3632371-r	---	0.48024	0.0267463
1763604_s_at	EDL933_Z5211	hypothetical protein	-0.161679	0.0268045
1760634_s_at	MG1655_soxR_b4063	redox-sensitive transcriptional activator SoxR /// redox-sensitive transcriptional activator of soxS; autorepressor	0.991624	0.0268727
1764861_s_at	EDL933_Z2977	hypothetical protein	-0.25023	0.0268904
1766662_s_at	MG1655_grxC_b3610	glutaredoxin 3 /// glutaredoxin 3	-1.0493	0.0269145
1768510_s_at	EDL933_Z5325	hypothetical protein /// putative lipoprotein	-0.155323	0.0269272
1766626_s_at	MG1655_ylbE_b0519	hypothetical protein /// NO-induced DUF1116 protein	0.670651	0.0269536
1761336_s_at	IG_1357266_1357513-r	---	-1.18204	0.0269761
1759854_s_at	LAMCG-G-w	minor tail protein	0.226776	0.02705
1761748_s_at	MG1655_pnuC_b0751	protein PnuC /// nicotinamide riboside transporter	0.520211	0.027092
1763099_s_at	CFT073_c2740	---	-0.864795	0.0271544
1762796_s_at	IG_2111084_2111455-r	---	-0.734265	0.0271608
1760755_s_at	CFT073_c0897	---	-1.23884	0.027171
1764615_s_at	IG_1150628_1150837-f	---	-1.12493	0.0272154
1767525_s_at	MG1655_phoA_b0383	alkaline phosphatase /// bacterial alkaline phosphatase	-0.892168	0.0273222
1760682_s_at	MG1655_glmU_b3730	bifunctional N-acetylglucosamine-1-phosphate uridyltransferase/glucosamine-1-phosphate acetyltransferase /// fused N-acetyl glucosamine-1-phosphate uridyltransferase/glucosamine-1-phosphate acetyl transferase	-0.742947	0.0273846
1764927_s_at	MG1655_xerC_b3811	site-specific tyrosine recombinase	-0.446664	0.0274558
1760865_s_at	IG_613163_613379-r	---	-1.31476	0.0274939
1761222_s_at	EDL933_Z1480	hypothetical protein	0.207044	0.0275126
1761685_s_at	MG1655_yfeC_b2398	hypothetical protein /// DUF1323 family putative DNA-binding protein	-0.648339	0.0275328
1768372_s_at	CFT073_c4522	---	0.338503	0.0276325
1767753_at	CFT073_c0026	---	0.256406	0.0277403
1759912_s_at	MG1655_nrdD_b4238	anaerobic ribonucleoside triphosphate reductase /// anaerobic ribonucleoside-triphosphate reductase	0.839508	0.0277522
1766568_s_at	MG1655_acpP_b1094	acyl carrier protein /// acyl carrier protein (ACP)	-0.587732	0.0278161
1759991_at	CFT073_c3615	---	0.191999	0.0279425
1763258_at	CFT073_c1957	---	0.279027	0.027966
1766615_at	MG1655_yi91b_b4283	---	-0.499468	0.0280329
1764589_s_at	MG1655_yigI_b3820	hypothetical protein /// 4HBT thioesterase family protein	0.542232	0.028044
1762334_s_at	MG1655_rpmB_b3637	50S ribosomal protein L28 /// 50S ribosomal subunit protein L28	-1.1223	0.0280461
1768712_s_at	MG1655_acpS_b2563	holo-[acyl-carrier-protein] synthase 1	-0.857685	0.02809
1766206_at	MG1655_ryhA_b4450	ncRNA	-0.618815	0.0281812
1766318_at	MG1655_ymfJ_b1144	e14 prophage; uncharacterized protein	-1.11781	0.0282141
1765308_s_at	EDL933_Z2519	hypothetical protein	-1.01249	0.0282403
1764970_x_at	CFT073_c1538	---	0.164371	0.0283198
1765207_s_at	MG1655_rpsD_b3296	30S ribosomal protein S4 /// 30S ribosomal subunit protein S4	-0.921187	0.0283627
1768048_at	CFT073_bglF_c4644	---	-0.282206	0.0283908
1766916_s_at	MG1655_shiA_b1981	shikimate transporter /// shikimate transporter	-0.379424	0.0284184
1759806_s_at	MG1655_trpC_b1262	bifunctional indole-3-glycerol phosphate synthase/phosphoribosylanthranilate isomerase /// indole-3-glycerolphosphate synthetase and N-(5-phosphoribosyl)anthranilate isomerase	1.34137	0.0284501
1764064_at	CFT073_dsdA_c2901	---	0.27945	0.0284915
1759348_s_at	IG_294024_294362-r	---	-1.21307	0.0284955
1768150_s_at	MG1655_ygbL_b2738	putative class II aldolase	0.694526	0.0285485
1764223_s_at	IG_279100_279608-r	---	0.424549	0.028583
1760979_at	CFT073_c2898	---	0.227986	0.0285973
1760441_s_at	IG_986206_986807-r	---	0.777978	0.0286112
1766980_s_at	MG1655_fliI_b1941	flagellum-specific ATP synthase	-0.727452	0.0286422
1764950_at	MG1655_tdh_b3616	L-threonine 3-dehydrogenase, NAD(P)-binding	-0.527457	0.0286987
1766127_s_at	MG1655_b1972	sulfite oxidase subunit YedZ /// inner membrane heme subunit for periplasmic YedYZ reductase	1.3567	0.0288615
1765171_s_at	MG1655_yjbO_b4050	---	0.382592	0.0289156
1764598_at	CFT073_c4761	---	-0.173845	0.0289229
1764425_s_at	MG1655_selA_b3591	selenocysteine synthase /// selenocysteine synthase	-0.657165	0.0289703
1760783_s_at	EDL933_tdh_Z5043	L-threonine 3-dehydrogenase	-0.662211	0.0289708
1767073_at	SAKAI_ECs1342	---	0.278965	0.0289766
1768851_s_at	MG1655_ydbK_b1378	oxidoreductase /// pyruvate-flavodoxin oxidoreductase	0.536935	0.0290484
1768818_at	CFT073_c4771	---	0.227169	0.029129
1768100_at	CFT073_c4986	---	-0.191989	0.0291866
1760527_s_at	MG1655_b2595	BamABCDE complex OM biogenesis lipoprotein /// outer membrane protein assembly complex subunit YfiO	-0.276683	0.029218
1762735_s_at	MG1655_yhhA_b3448	hypothetical protein /// DUF2756 family protein	1.03374	0.0292647
1763854_s_at	IG_1308294_1308592-f	---	-0.971492	0.0293541
1765358_s_at	MG1655_rtcB_b3421	hypothetical protein /// RNA-splicing ligase	0.94155	0.0294436
1762740_at	MG1655_b1163	anti-repressor for YcgE, blue light-responsive; FAD-binding; inactive c-di-GMP phosphodiesterase-like EAL domain protein	-0.713699	0.0294456
1762110_s_at	MG1655_fixC_b0043	oxidoreductase FixC /// putative oxidoreductase	0.359338	0.0295047
1761898_s_at	MG1655_holA_b0640	DNA polymerase III subunit delta /// DNA polymerase III, delta subunit	-0.679773	0.0295303
1762416_at	CFT073_yjcW_c5093	---	0.169758	0.029545
1766804_s_at	MG1655_glpK_b3926	glycerol kinase	-0.758783	0.0295542
1759954_at	SAKAI_ECs2833	H repeat-containing protein	0.238658	0.0296049
1761201_at	SAKAI_ECs1334	hypothetical protein	0.160484	0.0296775
1765070_s_at	IG_856779_857018-r	---	-0.827176	0.0296895
1759667_s_at	IG_1755135_1755444-f	---	0.823911	0.0297269
1768273_s_at	IG_2576398_2576685-r	---	-0.595803	0.0297319
1764612_at	CFT073_panF_c4023	---	-0.182831	0.0298223
1768469_at	CFT073_c2455	---	0.222708	0.0298577
1759795_s_at	CFT073_c2375	---	0.512755	0.0298821
1767347_s_at	MG1655_cpxA_b3911	two-component sensor protein /// sensory histidine kinase in two-component regulatory system with CpxR	0.418607	0.0298996
1763214_at	MG1655_yjgZ_b4277	uncharacterized protein	0.872245	0.0299051
1764004_s_at	MG1655_yggT_b2952	resistance protein /// putative inner membrane protein; compensates for loss in K+ uptake	-0.893204	0.0300395
1763430_s_at	MG1655_rpmG_b3636	50S ribosomal protein L33 /// 50S ribosomal subunit protein L33	-0.983618	0.0300503
1764362_s_at	MG1655_ypfI_b2474	hypothetical protein /// elongator methionine tRNA (ac4C34) acetyltransferase	0.237047	0.0300814
1763140_s_at	IG_1331670_1331878-r	---	0.727634	0.0301089
1765761_s_at	MG1655_nuoI_b2281	NADH dehydrogenase subunit I /// NADH:ubiquinone oxidoreductase, chain I	-1.1296	0.0302082
1762884_s_at	MG1655_ycgL_b1179	hypothetical protein /// UPF0745 family protein	-0.453911	0.0302307
1760422_s_at	IG_1019277_1019632-r	---	0.810111	0.0303043
1768324_s_at	EDL933_Z3121	hypothetical protein	-0.180725	0.0304182
1767173_s_at	CFT073_c2347	pseudo	-2.01927	0.0305976
1764584_s_at	IG_2595639_2595850-f	---	-0.825944	0.0306057
1763290_s_at	SAKAI_ECs3895	AraC family transcriptional regulator /// transcriptional activator of yqhD	1.06343	0.0306391
1766847_s_at	MG1655_uidR_b1618	repressor for uid operon /// transcriptional repressor	-0.322781	0.0306761
1763149_at	MG1655_b2001	CP4-44 prophage; putative membrane protein	1.03674	0.0307333
1759718_s_at	IG_1488390_1488889-r	---	0.809857	0.0308219
1761721_s_at	IG_2974408_2974620-f	---	0.836463	0.0308264
1765512_s_at	MG1655_leuO_b0076	leucine transcriptional activator /// global transcription factor	-0.629606	0.0308433
1768073_at	MG1655_acnB_b0118	aconitate hydratase 2; aconitase B; 2-methyl-cis-aconitate hydratase	-1.18238	0.030868
1768782_at	CFT073_yggW_c3541	---	-0.179358	0.0309331
1769098_at	CFT073_c3601	---	-0.192904	0.0310314
1767839_at	CFT073_ygjR_c3845	---	-0.297517	0.0311194
1768075_s_at	EDL933_Z0340	hypothetical protein	0.147393	0.0311529
1762638_s_at	EDL933_Z1829	hypothetical protein	0.192946	0.0311746
1768608_s_at	CFT073_c1142	---	0.666089	0.031199
1766480_s_at	MG1655_b2377	hypothetical protein /// DUF2545 family putative inner membrane protein	0.675189	0.0312016
1759694_s_at	MG1655_rplJ_b3985	50S ribosomal protein L10 /// 50S ribosomal subunit protein L10	-1.07711	0.031224
1767065_at	CFT073_c3154	---	-0.466054	0.0312937
1764201_s_at	IG_174883_175106-f	---	0.526323	0.031315
1759522_s_at	CFT073_c3214	---	0.674022	0.0313445
1761137_s_at	MG1655_malG_b4032	maltose transporter permease /// maltose transporter subunit	-0.593262	0.0313612
1766811_s_at	MG1655_sfmC_b0531	chaperone /// putative periplasmic pilus chaperone	-0.587467	0.0314083
1765959_s_at	EDL933_lspA_Z0031	lipoprotein signal peptidase	0.18689	0.031451
1761042_s_at	EDL933_Z4323	---	0.196251	0.0315334
1765697_s_at	MG1655_rplC_b3320	50S ribosomal protein L3 /// 50S ribosomal subunit protein L3	-1.01276	0.0315383
1759738_s_at	IG_1642368_1642674-r	---	0.56866	0.0316042
1763447_s_at	MG1655_nuoM_b2277	NADH:ubiquinone oxidoreductase, membrane subunit M	-1.13929	0.0317462
1759293_s_at	MG1655_talB_b0008	transaldolase B /// transaldolase B	0.382848	0.0318169
1766089_s_at	MG1655_iclR_b4018	IclR family transcriptional regulator /// transcriptional repressor	-0.779833	0.0319059
1765077_at	MG1655_yfiE_b2577	putative DNA-binding transcriptional regulator	0.507053	0.0319309
1759389_s_at	MG1655_mtlR_b3601	mannitol repressor protein /// mannitol operon repressor	1.05382	0.0319668
1761487_s_at	MG1655_plsC_b3018	1-acyl-sn-glycerol-3-phosphate acyltransferase /// 1-acyl-sn-glycerol-3-phosphate acyltransferase	-0.388239	0.0319947
1768874_s_at	MG1655_b1327	hypothetical protein /// S9 homolog non-peptidase family protein	0.306	0.0320025
1759409_s_at	EDL933_Z2241	hypothetical protein	-0.0871071	0.032033
1759341_s_at	IG_2311197_2311507-f	---	0.569481	0.0320422
1763881_s_at	MG1655_cydA_b0733	cytochrome d terminal oxidase, subunit I /// cytochrome d terminal oxidase polypeptide subunit I	-0.821289	0.0320904
1762357_s_at	MG1655_nrdE_b2675	ribonucleotide-diphosphate reductase subunit alpha /// ribonucleoside-diphosphate reductase 2, alpha subunit	-0.756085	0.0321328
1764934_at	CFT073_c3622	---	-0.284966	0.0321482
1762387_at	CFT073_yggC_c3511	---	-0.228944	0.032182
1763228_at	CFT073_nohA_c1568	---	-0.227682	0.0322136
1759580_at	CFT073_yheJ_c4103	---	0.360475	0.0322992
1766495_s_at	IG_2627502_2627811-r	---	0.891664	0.0323002
1766075_s_at	MG1655_grxA_b0849	glutaredoxin /// glutaredoxin 1, redox coenzyme for ribonucleotide reductase (RNR1a)	0.793196	0.0323095
1766679_s_at	EDL933_Z0335	hypothetical protein	-0.126551	0.0323318
1769256_s_at	MG1655_b2145	hypothetical protein /// DUF2542 family protein	0.934461	0.0323796
1762933_s_at	MG1655_rpsG_b3341	30S ribosomal protein S7 /// 30S ribosomal subunit protein S7	-1.15723	0.032528
1761680_s_at	CFT073_c0723	---	-0.757004	0.032551
1765378_s_at	MG1655_ompT_b0565	outer membrane protease /// DLP12 prophage; outer membrane protease VII; outer membrane protein 3b	-1.05603	0.0326115
1761866_s_at	MG1655_ybdB_b0597	hypothetical protein /// enterobactin synthesis proofreading thioesterase	-0.804248	0.0327316
1765916_at	EDL933_Z2444	---	0.164332	0.0327353
1763543_s_at	MG1655_marR_b1530	MarR family transcriptional regulator /// transcriptional repressor of multiple antibiotic resistance	0.765897	0.0327547
1767599_s_at	MG1655_thyA_b2827	thymidylate synthase /// thymidylate synthetase	-1.08509	0.0327821
1762959_s_at	MG1655_gldA_b3945	glycerol dehydrogenase, NAD+ dependent; 1,2-propanediol:NAD+ oxidoreductase	0.396803	0.0328315
1765454_s_at	MG1655_rho_b3783	transcription termination factor Rho /// transcription termination factor	-0.715873	0.0328964
1767168_s_at	MG1655_b2291	hypothetical protein /// 5'-nucleotidase	-0.829575	0.0329203
1767155_at	CFT073_c0497	---	0.380906	0.0330299
1765498_s_at	CFT073_c0823	tol-pal system protein YbgF /// periplasmic TolA-binding protein	-1.0461	0.0330439
1760303_s_at	MG1655_b1903	---	-0.663928	0.0330452
1763892_at	CFT073_c1636	---	-0.233562	0.0330504
1765436_at	MG1655_t150_b3558	IS150 transposase B	-0.403809	0.0330958
1759601_s_at	MG1655_cyoE_b0428	protoheme IX farnesyltransferase /// protoheme IX farnesyltransferase	-0.656136	0.0331203
1761652_s_at	EDL933_Z3919	hypothetical protein	0.167996	0.0332006
1766362_s_at	MG1655_yfaO_b2251	hypothetical protein /// nucleoside triphosphatase	1.23859	0.0332372
1759651_s_at	MG1655_yhhZ_b3442	putative Hcp1 family polymorphic toxin protein; putative colicin-like DNase/tRNase activity	0.561603	0.0332883
1767868_s_at	SAKAI_ECs5063	multidrug efflux system protein MdtO /// membrane translocase (MDR) of MdtNOP efflux pump, PET family	0.411359	0.0332942
1763960_s_at	IG_1819644_1819941-r	---	-1.03926	0.0333437
1760378_s_at	MG1655_deoA_b4382	thymidine phosphorylase	1.18277	0.0334053
1766656_s_at	EDL933_Z0346	transcriptional regulator	0.248195	0.0335164
1763489_s_at	EDL933_Z2136	major head protein /// major head protein	-0.418625	0.0336455
1766756_s_at	IG_2496316_2496690-r	---	0.534683	0.0337116
1762891_s_at	MG1655_amtB_b0451	ammonium transporter /// ammonium transporter	0.460959	0.0337572
1761454_s_at	MG1655_hemY_b3802	protoheme IX biogenesis protein /// putative protoheme IX synthesis protein	-0.660815	0.0338386
1764562_s_at	MG1655_mhpT_b0353	3-hydroxyphenylpropionic transporter MhpT /// 3-hydroxyphenylpropionic transporter	0.544488	0.0339027
1764058_s_at	IG_3635041_3635271-f	---	0.710956	0.0339171
1765979_s_at	EDL933_Z3494	antibiotic resistance protein	-0.198355	0.0339674
1768151_s_at	MG1655_metQ_b0197	DL-methionine transporter substrate-binding subunit /// DL-methionine transporter subunit	-0.878423	0.0340032
1761469_s_at	MG1655_b1834	MCE domain protein	-0.863712	0.0340123
1762083_at	CFT073_prpB_c0451	---	-0.232809	0.0340312
1764293_s_at	MG1655_yqjD_b3098	hypothetical protein /// membrane-anchored ribosome-binding protein	-0.529534	0.0340662
1766956_at	CFT073_betB_c0432	---	0.237639	0.0340667
1766843_s_at	MG1655_icdA_b1136	isocitrate dehydrogenase /// isocitrate dehydrogenase; e14 prophage attachment site; tellurite reductase	-0.787045	0.0340818
1759217_s_at	SAKAI_ECs1584	---	-0.287975	0.0341563
1761315_s_at	MG1655_hyaE_b0976	hydrogenase-1 operon protein HyaE /// putative HyaA chaperone	0.503204	0.0341951
1762685_at	U90945	---	0.165757	0.0343012
1762476_s_at	IG_1640092_1640512-r	---	-0.319341	0.0343184
1767027_s_at	EDL933_Z3940	hypothetical protein	0.218822	0.03433
1767755_s_at	MG1655_yegH_b2063	transporter /// inner membrane protein	0.301942	0.0343714
1768841_s_at	IG_791279_791538-r	---	0.477033	0.0343979
1767949_at	CFT073_c4481	---	0.359627	0.0344271
1759286_s_at	EDL933_Z2390	hypothetical protein	0.305101	0.0345233
1765595_s_at	MG1655_ompA_b0957	outer membrane protein A /// outer membrane protein A (3a;II*;G;d)	-0.640565	0.0345968
1760397_s_at	CFT073_c1185	---	-0.178373	0.0346047
1769270_s_at	EDL933_espA_Z5107	protein EspA	0.164397	0.0346233
1762768_s_at	MG1655_rpsK_b3297	30S ribosomal protein S11 /// 30S ribosomal subunit protein S11	-0.281051	0.0346681
1767449_s_at	MG1655_b2899	oxidoreductase /// hemolysin III family HylIII inner membrane protein	0.45886	0.0346808
1765351_s_at	EDL933_Z1852	hypothetical protein	-0.185926	0.0347325
1765118_s_at	IG_455656_455900-f	---	-0.807143	0.0347344
1764036_s_at	EDL933_Z0416	ABC transporter ATP-binding protein	0.247122	0.0347461
1759484_at	CFT073_c1416	---	0.181782	0.0347521
1764923_s_at	MG1655_dsrB_b1952	uncharacterized protein /// hypothetical protein	-0.702184	0.0347704
1767523_s_at	EDL933_Z5223	hypothetical protein	-0.150092	0.0347748
1765818_s_at	EDL933_Z2151	hypothetical protein /// hypothetical protein	0.224355	0.0347769
1760265_s_at	SAKAI_ECs1247	hypothetical protein	0.366616	0.0347888
1765597_s_at	MG1655_b1841	hypothetical protein /// CopC family protein	0.802311	0.0348285
1761295_s_at	EDL933_ybaO_Z0555	LRP-like transcriptional regulator /// putative DNA-binding transcriptional regulator	0.693311	0.0348547
1761759_s_at	MG1655_nuoB_b2287	NADH dehydrogenase subunit B /// NADH:ubiquinone oxidoreductase, chain B	-0.871818	0.0349173
1764467_s_at	MG1655_sspB_b3228	ClpXP protease specificity-enhancing factor /// ClpXP protease specificity enhancing factor	-0.727639	0.034951
1767656_s_at	EDL933_ybhE_Z0938	6-phosphogluconolactonase	-0.24404	0.0351074
1765295_at	MG1655_prpR_b0330	propionate catabolism operon regulatory protein	-1.0032	0.0352079
1765601_at	SAKAI_ECs4966	hypothetical protein	0.175196	0.0353529
1761940_s_at	EDL933_xisP_Z6081	excisionase	-0.227839	0.0354133
1767388_s_at	MG1655_treF_b3519	trehalase /// cytoplasmic trehalase	0.615118	0.0354358
1766124_s_at	IG_1020143_1020360-r	---	0.561799	0.035484
1760056_at	CFT073_recG_c4477	---	-0.243724	0.0355442
1759172_s_at	EDL933_Z1774	replication protein	0.377308	0.0355729
1766720_s_at	MG1655_b2680	transporter	0.396095	0.0356167
1763465_at	CFT073_c1224	---	-0.176865	0.0356436
1765892_s_at	MG1655_ybgL_b0713	LamB/YcsF family protein /// UPF0271 family protein	-0.935752	0.0358204
1766389_at	MG1655_b0165	---	0.967871	0.0358456
1767685_at	CFT073_c3652	---	0.17316	0.0359813
1762836_s_at	MG1655_secB_b3609	preprotein translocase subunit SecB /// protein export chaperone	-1.20557	0.0359833
1762445_at	CFT073_argI_c5353	---	-0.138637	0.0359963
1759736_s_at	MG1655_b3887	D-tyr-tRNA(Tyr) deacylase /// D-tyrosyl-tRNA(Tyr) deacylase	-0.56787	0.0362071
1762949_s_at	IG_1545194_1545424-r	---	0.405358	0.0362791
1766209_at	FPLMCG-Protein-E-w	---	0.155793	0.0362838
1765553_s_at	MG1655_ygiF_b3054	hypothetical protein /// inorganic triphosphatase	-0.551614	0.0363664
1763273_s_at	MG1655_sodA_b3908	superoxide dismutase /// superoxide dismutase, Mn	0.668291	0.0363831
1764972_s_at	MG1655_yfiB_b2605	outer membrane lipoprotein /// OM lipoprotein putative positive effector of YfiN activity	-0.617184	0.0364243
1762258_s_at	MG1655_ftn_b1905	ferritin /// ferritin iron storage protein (cytoplasmic)	-1.27323	0.036481
1768130_s_at	MG1655_ptxA_b4195	PTS system L-ascorbate-specific transporter subunit IIA /// L-ascorbate-specific enzyme IIA component of PTS	0.582466	0.0365532
1766657_s_at	MG1655_nuoE_b2285	NADH dehydrogenase subunit E /// NADH:ubiquinone oxidoreductase, chain E	-0.863574	0.036659
1760679_at	MG1655_ryjA_b4459	ncRNA	0.439934	0.036659
1767563_s_at	MG1655_rpoA_b3295	DNA-directed RNA polymerase subunit alpha /// RNA polymerase, alpha subunit	-0.891671	0.0366697
1767788_s_at	IG_479933_480477-f	---	0.712994	0.0366972
1767915_s_at	MG1655_b1936	hypothetical protein /// pseudo	-1.12959	0.0367661
1765146_x_at	MG1655_b1369	pseudo	0.935952	0.0369549
1763389_s_at	MG1655_b0174	undecaprenyl pyrophosphate synthase /// undecaprenyl pyrophosphate synthase	-0.596295	0.0369661
1761939_s_at	MG1655_b4087	D-allose ABC transporter ATPase	-0.692651	0.0370005
1765617_s_at	SAKAI_ECs2226	hypothetical protein	0.175283	0.0370042
1763163_s_at	EDL933_acnB_Z0128	bifunctional aconitate hydratase 2/2-methylisocitrate dehydratase	-1.39541	0.0371123
1768465_at	EDL933_Z4803	---	-0.142372	0.0372409
1767874_s_at	MG1655_rpmH_b3703	50S ribosomal protein L34 /// 50S ribosomal subunit protein L34	-1.32299	0.037258
1769064_s_at	MG1655_yceH_b1067	hypothetical protein /// UPF0502 family protein	0.545053	0.0374268
1761760_s_at	EDL933_yfiK_Z3861	neutral amino-acid efflux protein	-0.263478	0.0374307
1768630_at	CFT073_mfd_c1389	---	0.283496	0.0374481
1759174_s_at	MG1655_b2384	exoaminopeptidase /// aminopeptidase	0.640607	0.0375567
1768428_s_at	MG1655_gltJ_b0654	glutamate/aspartate transport system permease /// glutamate/aspartate ABC transporter permease	-0.46137	0.0378517
1765448_s_at	MG1655_ydjX_b1750	hypothetical protein /// TVP38/TMEM64 family inner membrane protein	-0.567921	0.0379374
1761357_s_at	EDL933_Z2504	outer membrane channel protein	0.196977	0.0379584
1767401_at	CFT073_phnA_c5113	---	-0.452578	0.0379912
1768117_s_at	MG1655_ybjM_b0848	hypothetical protein /// inner membrane protein	1.11569	0.0380654
1765958_at	CFT073_c3153	---	-0.268991	0.0380731
1760907_s_at	EDL933_Z1795	hypothetical protein	0.299615	0.0381728
1768044_at	MG1655_b2361	CPS-53 (KpLE1) prophage; conserved protein	0.55878	0.0382518
1767175_at	SAKAI_ECs4950	hypothetical protein	0.193846	0.0382893
1762435_at	CFT073_c0807	---	0.210882	0.0383548
1769172_s_at	CFT073_c1036	---	0.52146	0.0384449
1768109_s_at	EDL933_Z3071	hypothetical protein	0.176915	0.0384565
1766882_s_at	CFT073_c1683	hypothetical protein	0.60768	0.0384857
1759294_at	CFT073_c1507	---	-0.18796	0.0385776
1768997_at	CFT073_c3736	---	-0.185747	0.0386817
1763787_s_at	EDL933_Z1358	large terminase subunit /// terminase large subunit /// terminase large subunit /// terminase large subunit	0.351878	0.0388187
1761324_at	MG1655_b2350	CPS-53 (KpLE1) prophage; bactoprenol-linked glucose translocase/flippase	-0.243934	0.0388734
1765976_s_at	EDL933_Z0374	oxidoreductase	0.188152	0.0388932
1767089_s_at	IG_66551_66834-r	---	0.6449	0.0389891
1760914_s_at	CFT073_c4376	---	-0.834968	0.0390095
1765143_s_at	IG_2411153_2411489-f	---	0.677741	0.0390609
1764921_s_at	MG1655_upp_b2498	uracil phosphoribosyltransferase	-0.906114	0.0391998
1764306_s_at	MG1655_rnpA_b3704	ribonuclease P /// protein C5 component of RNase P	-1.05415	0.0392648
1766906_at	CFT073_mtr_c3914	---	0.335097	0.0393177
1767166_at	MG1655_b1568	pseudo	1.06153	0.0393424
1767618_s_at	MG1655_prfA_b1211	peptide chain release factor 1 /// peptide chain release factor RF-1	0.344595	0.0393671
1761199_s_at	MG1655_cybC_b4236	pseudo /// cytochrome b(562)	1.13496	0.0394332
1764028_s_at	CFT073_c2307	transcriptional activator FlhC /// flagellar class II regulon transcriptional activator, with FlhD	-1.11653	0.0394369
1759970_s_at	MG1655_gshB_b2947	glutathione synthetase	-0.44636	0.039456
1763115_s_at	EDL933_Z1454	DNA methylase /// DNA methylase	0.2672	0.0396038
1766552_s_at	EDL933_Z0974	minor tail protein	0.293006	0.0396225
1762535_s_at	EDL933_Z4046	4-hydroxybenzoate decarboxylase	0.220284	0.0396782
1759866_s_at	EDL933_potF_Z1081	putrescine ABC transporter periplasmic-binding protein	-0.207749	0.0396833
1760073_s_at	EDL933_Z2144	tail assembly protein /// tail assembly protein /// tail assembly protein	0.159682	0.0396857
1768768_at	CFT073_ycdB_c1157	---	-0.258616	0.0396941
1766214_at	CFT073_c1255	---	0.162994	0.0397434
1764976_s_at	MG1655_yhhN_b3468	hypothetical protein /// TMEM86 family putative inner membrane protein	-0.518509	0.0397769
1766257_s_at	CFT073_c2474	IS3 transposase B	0.348116	0.0397861
1764470_s_at	MG1655_yaiA_b0389	hypothetical protein /// OxyR-regulated conserved protein	0.483189	0.0398554
1761710_s_at	IG_2751478_2751814-r	---	0.799074	0.0398793
1766400_s_at	MG1655_rplF_b3305	50S ribosomal protein L6 /// 50S ribosomal subunit protein L6	-0.850199	0.0400845
1767709_s_at	IG_3672006_3672415-r	---	0.8943	0.0400937
1767972_s_at	MG1655_atpC_b3731	ATP synthase F0F1 subunit epsilon /// F1 sector of membrane-bound ATP synthase, epsilon subunit	-0.940353	0.0401349
1761034_at	CFT073_aefA_c0584	---	-0.255629	0.0401996
1765713_at	FPLTRAID-trbH	---	-0.188764	0.0402181
1761899_s_at	MG1655_b0105	---	-0.306176	0.0402491
1768789_s_at	IG_2922538_2922756-f	---	1.29475	0.0403135
1766473_at	CFT073_c5215	---	-0.201248	0.0403506
1764801_at	MG1655_yieG_b3714	adenine permease, high affinity; adenine:H+ symporter	0.29461	0.0404409
1765949_s_at	MG1655_b1857	high-affinity zinc transporter periplasmic protein /// zinc ABC transporter periplasmic binding protein	-0.610132	0.0404512
1761767_s_at	MG1655_ybjN_b0853	sensory transduction regulator /// negative regulator of motility; multicopy suppressor of coaA(Ts)	-0.652081	0.0405777
1763870_s_at	MG1655_ybaA_b0456	hypothetical protein /// DUF1428 family protein	0.796243	0.0405784
1761107_s_at	CFT073_c1419	---	0.320488	0.0406189
1762938_at	CFT073_c0325	---	0.1793	0.0407982
1767463_s_at	MG1655_osmY_b4376	hypothetical protein /// salt-inducible putative ABC transporter periplasmic binding protein	0.906555	0.0408851
1766528_s_at	MG1655_yhiE_b3512	hypothetical protein /// gad regulon transcriptional activator	-1.12713	0.0410678
1764335_s_at	MG1655_yajR_b0427	transporter /// putative transporter	0.403356	0.0410852
1765696_s_at	MG1655_yohI_b2140	tRNA-dihydrouridine synthase C /// tRNA-dihydrouridine synthase C	0.477491	0.0411299
1767890_at	CFT073_c5434	---	0.143609	0.0411566
1768707_s_at	MG1655_tonB_b1252	transporter /// membrane spanning protein in TonB-ExbB-ExbD transport complex	-0.949585	0.0412129
1767998_at	CFT073_c5058	---	0.195128	0.0412624
1764771_s_at	MG1655_ycbK_b0926	hypothetical protein /// M15A protease-related family periplasmic protein	-0.834641	0.0412721
1765800_s_at	IG_2561138_2561596-f	---	0.608625	0.0414047
1765367_at	MG1655_prpE_b0335	propionate--CoA ligase	-0.969519	0.0414392
1767278_s_at	MG1655_purT_b1849	phosphoribosylglycinamide formyltransferase 2	0.522367	0.0415392
AFFX-yel005_M_at	AFFX-Sc-YFL005C	---	0.138938	0.0416266
1759823_at	CFT073_c4565	---	0.194973	0.0416822
1766253_s_at	MG1655_rhoL_b3782	rho operon leader peptide	-0.246748	0.0417827
1760253_at	CFT073_ybdA_c0678	---	-0.240204	0.0418088
1769046_at	CFT073_htrA_c0197	---	0.488877	0.0418231
1769175_s_at	EDL933_Z0057	CcdB-like protein	-0.243707	0.0418473
1768171_s_at	EDL933_cysH_Z4072	phosphoadenosine phosphosulfate reductase	-0.127489	0.0418885
1769113_s_at	MG1655_b3331	putative general secretory pathway component, cryptic	0.669635	0.0419368
1766494_s_at	MG1655_b3553	2-hydroxyacid dehydrogenase /// glyoxylate/hydroxypyruvate reductase B	-0.521879	0.0420041
1768903_s_at	MG1655_yigN_b3832	DNA recombination protein RmuC /// DNA recombination protein	0.904745	0.0421852
1767377_s_at	MG1655_rplS_b2606	50S ribosomal protein L19 /// 50S ribosomal subunit protein L19	-0.536327	0.0422461
1767598_s_at	MG1655_aat_b0885	leucyl/phenylalanyl-tRNA--protein transferase /// leucyl/phenylalanyl-tRNA-protein transferase	0.412866	0.0422733
1767520_s_at	MG1655_b2466	hypothetical protein /// DUF1176 family protein	0.952	0.0422861
1768595_s_at	MG1655_rpmJ_b3299	50S ribosomal protein L36 /// 50S ribosomal subunit protein L36	-0.746698	0.0423968
1760848_s_at	MG1655_tmk_b1098	thymidylate kinase	0.47739	0.0424608
1765312_at	CFT073_yfaA_c2772	---	0.205193	0.0424935
1767184_s_at	MG1655_fumA_b1612	fumarase A /// fumarate hydratase (fumarase A), aerobic Class I	-0.515682	0.042516
1763310_s_at	IG_3043922_3044187-f	---	-0.464979	0.0425663
1768098_s_at	MG1655_yghS_b2985	putative ATP-binding protein	0.591346	0.0427345
1767321_s_at	MG1655_rplX_b3309	50S ribosomal protein L24 /// 50S ribosomal subunit protein L24	-1.01936	0.0427353
1765233_s_at	MG1655_entA_b0596	2,3-dihydroxybenzoate-2,3-dehydrogenase /// 2,3-dihydro-2,3-dihydroxybenzoate dehydrogenase	-0.687055	0.0428103
1768940_s_at	IG_479933_480477-r	---	0.561942	0.0428509
1766485_at	SAKAI_ECs1336	hypothetical protein	-0.209046	0.0428659
1763089_s_at	MG1655_ssrS_b2911	miscRNA /// ncRNA	-0.669698	0.0430938
1760507_at	MG1655_nmpC_b0553	pseudo	-2.04529	0.0431105
1765782_s_at	EDL933_Z2091	regulatory protein	-0.219659	0.0431143
1765347_s_at	MG1655_manA_b1613	mannose-6-phosphate isomerase /// mannose-6-phosphate isomerase	-0.608161	0.0431227
1768867_s_at	MG1655_rpsM_b3298	30S ribosomal protein S13 /// 30S ribosomal subunit protein S13	-0.740371	0.0431791
1760611_s_at	MG1655_fadL_b2344	long-chain fatty acid outer membrane transporter /// long-chain fatty acid outer membrane transporter	-0.923522	0.0432057
1762998_s_at	CFT073_c1968	oxidoreductase /// putative NAD-dependent D-mannonate oxidoreductase	0.598261	0.0433948
1763118_s_at	MG1655_psd_b4160	phosphatidylserine decarboxylase	0.915845	0.0434482
1768757_s_at	MG1655_pfkB_b1723	6-phosphofructokinase /// 6-phosphofructokinase II	0.479545	0.0434562
1767891_s_at	MG1655_ynhG_b1678	hypothetical protein /// murein L,D-transpeptidase	0.687473	0.043552
1769198_x_at	CFT073_c0260	---	0.880825	0.0435777
1767705_s_at	MG1655_yrbD_b3193	hypothetical protein /// OM lipid asymmetry maintenance protein; membrane-anchored ABC family periplasmic binding protein	0.264645	0.0437018
1765766_s_at	MG1655_dapE_b2472	N-succinyl-diaminopimelate deacylase /// succinyl-diaminopimelate desuccinylase	0.780005	0.0437286
1766638_s_at	MG1655_ybeA_b0636	rRNA large subunit methyltransferase /// 23S rRNA m(3)Psi1915 pseudouridine methyltransferase, SAM-dependent	-0.923529	0.0437611
1765628_at	SAKAI_ECs1528	hypothetical protein	0.123402	0.0437705
1763114_s_at	MG1655_yqhA_b3002	hypothetical protein /// UPF0114 family putative inner membrane protein	0.957541	0.0438309
1763070_at	CFT073_ybhM_c0870	---	-0.208821	0.0440527
1767017_s_at	EDL933_ygbF_Z4062	hypothetical protein	0.386256	0.0440548
1761218_at	CFT073_tam_c1942	---	-0.192878	0.0440693
1764272_s_at	MG1655_guaC_b0104	guanosine 5'-monophosphate oxidoreductase /// GMP reductase	-1.28376	0.0441007
1760113_s_at	MG1655_b1744	succinylglutamate desuccinylase /// succinylglutamate desuccinylase	-0.656712	0.0441488
1760358_s_at	EDL933_Z2114	portal protein	-0.235978	0.0441601
1768252_s_at	EDL933_Z1195	hypothetical protein	0.29007	0.0441678
1761657_s_at	MG1655_yjcR_b4082	multidrug resistance protein MdtN /// membrane fusion protein of efflux pump	0.356937	0.0441683
1768000_s_at	MG1655_proX_b2679	glycine betaine transporter periplasmic subunit /// glycine betaine/proline ABC transporter periplasmic binding protein; cold shock protein	-1.00365	0.0442038
1761808_at	MG1655_appY_b0564	global transcriptional activator; DLP12 prophage	0.517671	0.0442222
1760082_s_at	MG1655_b1518	autoinducer-2 (AI-2) modifying protein LsrG /// autoinducer-2 (AI-2) degrading protein LsrG	-0.875367	0.0443772
1763241_s_at	MG1655_ybiU_b0821	hypothetical protein /// DUF1479 family protein	-0.683314	0.0444609
1766158_at	MG1655_goaG_b1302	4-aminobutyrate aminotransferase, PLP-dependent	-0.729835	0.0446298
1768964_at	EDL933_Z1443	---	0.251199	0.0446761
1759391_s_at	IG_3713910_3714175-f	---	-0.970497	0.0446766
1764964_s_at	EDL933_Z0246	hypothetical protein	0.102822	0.0447948
1759337_s_at	MG1655_trpD_b1263	fused glutamine amidotransferase (component II) of anthranilate synthase/anthranilate phosphoribosyl transferase	1.9556	0.0448032
1767436_s_at	CFT073_c5033	---	-0.149978	0.0448081
1763920_at	SAKAI_ECs1596	hypothetical protein	0.228924	0.0448258
1769129_s_at	EDL933_panB_Z0145	3-methyl-2-oxobutanoate hydroxymethyltransferase	0.188953	0.0449771
1763278_at	MG1655_b2854	pseudo	0.784599	0.0450158
1768319_s_at	EDL933_ybhK_Z0999	structural protein	-0.138644	0.0450708
1761583_s_at	MG1655_yaeF_b0193	hypothetical protein /// putative lipoprotein	0.686109	0.045098
AFFX-Ec-J01636-2_s_at	J01636-2	---	0.477992	0.0451148
1759541_s_at	EDL933_pheP_Z0715	phenylalanine transporter	0.558633	0.045124
1762485_s_at	IG_2986191_2986523-r	---	-1.0712	0.0451831
1766927_s_at	EDL933_Z1957	transposase	0.255281	0.0452428
1765592_s_at	EDL933_ureG_Z1148	protein UreG	0.128197	0.0452675
1760640_at	SAKAI_ECs0702	---	-0.755194	0.0452703
1767426_s_at	MG1655_mhpB_b0348	3-(2,3-dihydroxyphenyl)propionate dioxygenase /// 2,3-dihydroxyphenylpropionate 1,2-dioxygenase	0.611639	0.0452783
1765300_s_at	MG1655_ykgH_b0310	putative inner membrane protein	0.77885	0.0452948
1766437_s_at	MG1655_pgpB_b1278	phosphatidylglycerophosphatase B /// phosphatidylglycerophosphatase B	-0.539949	0.0452953
1759801_s_at	MG1655_gpmA_b0755	phosphoglyceromutase /// phosphoglyceromutase 1	-0.870516	0.0454255
1762452_s_at	MG1655_bglJ_b4366	bgl operon transcriptional activator /// BglJ family transcriptional regulator	-1.20308	0.0454791
1765749_s_at	MG1655_rpmD_b3302	50S ribosomal protein L30 /// 50S ribosomal subunit protein L30	-0.455857	0.0455018
1760892_s_at	SAKAI_ECs0126	hypothetical protein /// PulS_OutS family protein	0.608905	0.0455706
1766974_s_at	MG1655_ychF_b1203	GTP-dependent nucleic acid-binding protein EngD /// catalase inhibitor protein; ATPase, K+-dependent, ribosome-associated	-0.886115	0.0456202
1760479_at	CFT073_c1035	---	-0.620379	0.0457088
1766093_s_at	MG1655_ybaT_b0486	amino acid/amine transport protein /// putative amino acid transporter	0.513794	0.045732
1768149_s_at	MG1655_b1012	hypothetical protein /// pyrimidine oxygenase, FMN-dependent	0.409642	0.0458556
1766880_s_at	MG1655_b1180	hypothetical protein /// putative isomerase/hydrolase	-0.887738	0.0458752
1762265_s_at	MG1655_yjfH_b4180	23S rRNA (guanosine-2'-O-)-methyltransferase /// 23S rRNA mG2251 2'-O-ribose methyltransferase, SAM-dependent	-0.675494	0.045882
1766367_s_at	MG1655_ybgI_b0710	hydrolase-oxidase /// NIF3 family metal-binding protein	-0.661419	0.0459575
1762001_s_at	EDL933_Z2506	outer membrane channel protein	0.294365	0.0459726
1762457_at	CFT073_c2514	---	-0.276238	0.045978
1760847_at	EDL933_Z1018	---	-0.143157	0.0460081
1768994_at	SAKAI_ECs2628	hypothetical protein	0.28442	0.0460601
1760423_s_at	MG1655_yeaD_b1780	hypothetical protein /// D-hexose-6-phosphate epimerase-like protein	-0.655172	0.0461161
1769156_s_at	EDL933_Z1553	hypothetical protein	0.363363	0.0461384
1760955_s_at	IG_2854830_2855115-f	---	0.599128	0.0462032
1760200_s_at	EDL933_Z2369	endopeptidase /// endopeptidase /// endopeptidase	0.115808	0.0462289
1764282_s_at	IG_1306670_1307039-r	---	0.567296	0.0462411
1766600_s_at	MG1655_kdpB_b0697	potassium-transporting ATPase subunit B /// potassium translocating ATPase, subunit B	-0.984683	0.0462671
1768268_at	CFT073_c4179	---	-0.144215	0.0462851
1768049_s_at	MG1655_potD_b1123	spermidine/putrescine ABC transporter substrate-binding protein /// spermidine/putrescine ABC transporter periplasmic binding protein	-0.687342	0.0462983
1765622_s_at	MG1655_b1657	transporter /// putative MFS transporter, inner membrane protein	0.389411	0.0463448
1762661_at	CFT073_c2401	---	0.125836	0.0464354
1766084_at	MG1655_b2255	fused UDP-L-Ara4N formyltransferase/UDP-GlcA C-4'-decarboxylase	0.382605	0.0464747
1762512_s_at	MG1655_rpsA_b0911	30S ribosomal protein S1 /// 30S ribosomal subunit protein S1	-1.35073	0.0464748
1762410_at	EDL933_Z0247	---	0.0881026	0.0465173
1761033_s_at	IG_1120179_1120464-f	---	1.13382	0.0465211
1769200_at	CFT073_yjcQ_c5086	---	-0.256763	0.0465739
1767242_s_at	IG_3320147_3320373-f	---	-1.06378	0.0466454
1759183_at	EDL933_Z4187	---	0.129727	0.046655
1765720_at	EDL933_Z4967	---	0.134548	0.0466655
1760170_s_at	IG_1164909_1165307-r	---	0.453444	0.0467
1768356_s_at	EDL933_malS_Z4996	periplasmic alpha-amylase	-0.161198	0.046744
1761653_s_at	MG1655_nupG_b2964	nucleoside transporter	0.742878	0.0468961
1761179_at	CFT073_aceB_c4971	---	-0.98517	0.0469124
1759764_s_at	IG_1388683_1388956-r	---	0.454017	0.0469333
1768773_s_at	IG_2874353_2874603-f	---	0.286578	0.0469463
1768824_at	MG1655_fecC_b4289	ferric citrate ABC transporter permease	0.665338	0.0469683
1762600_at	CFT073_c5377	---	0.168942	0.0470259
1762174_s_at	EDL933_Z1477	portal protein	0.172954	0.0470284
1768416_s_at	MG1655_sgbH_b3581	3-keto-L-gulonate 6-phosphate decarboxylase	0.32693	0.0475968
1760053_s_at	CFT073_fliH_c2357	flagellar assembly protein H /// negative regulator of FliI ATPase activity	-0.897414	0.047622
1761394_s_at	EDL933_Z2134	head-tail preconnector protein /// head-tail preconnector protein	-0.155376	0.0476667
1762474_s_at	SAKAI_ECs2198	MokW protein /// MokW protein	-0.252253	0.0477102
1767649_at	MG1655_ymgC_b1167	Blue light, low temperature and stress induced protein	-1.15584	0.047732
1760127_at	MG1655_b2972	bifunctional prepilin leader peptidase/ methylase	0.703513	0.0478065
1766439_s_at	MG1655_cspF_b1558	Qin prophage; cold shock protein	-0.660834	0.0478824
1766933_s_at	MG1655_dmsB_b0895	dimethyl sulfoxide reductase, anaerobic, subunit B /// anaerobic dimethyl sulfoxide reductase subunit B	0.616913	0.0478868
1764018_s_at	IG_642550_642629-r	hypothetical protein	0.294908	0.0478901
1762294_s_at	MG1655_yqgA_b2966	transporter /// DUF554 family putative inner membrane protein	0.445886	0.0479199
1767611_at	MG1655_yphD_b2546	putative sugar ABC transporter permease	0.347891	0.0479285
1763639_s_at	MG1655_ydiS_b1699	hypothetical protein /// putative oxidoreductase	0.668673	0.0480145
1760846_at	MG1655_dinD_b3645	DNA damage-inducible protein	0.907327	0.0481625
1764240_s_at	MG1655_talA_b2464	transaldolase A /// transaldolase A	0.685016	0.0481701
1760909_s_at	CFT073_c1905	---	1.02689	0.0482449
1764776_s_at	MG1655_yraL_b3146	hypothetical protein /// 16S rRNA C1402 2'-O-ribose methyltransferase, SAM-dependent	-0.621946	0.048296
1768370_s_at	MG1655_yhiJ_b3488	hypothetical protein /// DUF4049 family protein	-0.377252	0.0483006
1760357_s_at	EDL933_Z2039	DicB /// inhibitor of cell division	0.131965	0.048301
1768208_at	CFT073_c0259	---	0.158341	0.0483222
1759314_s_at	MG1655_nrdF_b2676	ribonucleotide-diphosphate reductase subunit beta /// ribonucleoside-diphosphate reductase 2, beta subunit, ferritin-like protein	-0.590311	0.0483242
1761638_s_at	MG1655_ymgE_b1195	hypothetical protein /// UPF0410 family putative inner membrane protein	0.531042	0.0484012
1765115_s_at	IG_418409_418814-f	---	0.727565	0.0484724
1762999_s_at	IG_3543836_3544194-f	---	0.560484	0.0485149
1764046_s_at	CFT073_ansP_c1878	L-asparagine transporter /// L-asparagine permease	0.448082	0.0485592
1759891_s_at	MG1655_yghK_b2975	glycolate transporter	-1.52719	0.0486197
1759865_s_at	MG1655_atpE_b3737	F0 sector of membrane-bound ATP synthase, subunit c /// ATP synthase F0F1 subunit C	-1.32096	0.0488293
1762125_s_at	EDL933_prrA_Z1961	TonB dependent outer membrane receptor	0.228665	0.0489019
1768713_at	CFT073_yjcU_c5091	---	0.243706	0.0489115
1764907_s_at	EDL933_betB_Z0399	betaine aldehyde dehydrogenase	-0.263748	0.0489167
1759919_s_at	IG_1957877_1958085-f	---	0.546692	0.0489604
1762205_s_at	MG1655_purC_b2476	phosphoribosylaminoimidazole-succinocarboxamide synthase /// phosphoribosylaminoimidazole-succinocarboxamide synthetase	-0.352073	0.0489815
1763257_s_at	MG1655_yhiF_b3507	Putative LuxR family repressor for dicarboxylate transport /// hypothetical protein	-1.47727	0.0490153
1769073_s_at	IG_2378439_2378741-f	---	-0.820363	0.0490462
1768637_at	CFT073_c0292	---	0.169317	0.049071
1759811_s_at	EDL933_Z1490	hypothetical protein	-0.2112	0.0491501
1767269_s_at	CFT073_c3661	---	0.476146	0.0491796
1767864_s_at	MG1655_yneB_b1517	aldolase /// putative autoinducer-2 (AI-2) aldolase	-0.957049	0.049182
1768579_at	CFT073_c3693	---	0.103175	0.0492022
1767310_s_at	MG1655_crp_b3357	cAMP-activated global transcription factor, mediator of catabolite repression /// cAMP-regulatory protein	-0.809832	0.0492324
1768976_s_at	CFT073_fmt_c4048	methionyl-tRNA formyltransferase /// 10-formyltetrahydrofolate:L-methionyl-tRNA(fMet) N-formyltransferase	0.290951	0.049259
1761120_s_at	MG1655_agaA_b3135	pseudo /// N-acetylgalactosamine-6-phosphate deacetylase	0.494202	0.0493287
1767319_s_at	EDL933_acrB_Z0576	multidrug efflux system protein /// acridine efflux pump	0.249261	0.04943
1762300_s_at	MG1655_rcsF_b0196	outer membrane lipoprotein /// putative outer membrane protein	-0.807588	0.0495265
1763785_s_at	CFT073_c3915	---	0.595859	0.0495447
1768819_at	MG1655_pdxA_b0052	4-hydroxy-L-threonine phosphate dehydrogenase, NAD-dependent	-0.577586	0.0496392
1765980_s_at	MG1655_yjdL_b4130	dipeptide and tripeptide permease /// peptide transporter	0.238439	0.0497456
1763008_s_at	MG1655_rpsN_b3307	30S ribosomal protein S14 /// 30S ribosomal subunit protein S14	-1.18264	0.0497816
1761325_s_at	MG1655_b2747	2-C-methyl-D-erythritol 4-phosphate cytidylyltransferase /// 4-diphosphocytidyl-2C-methyl-D-erythritol synthase	-0.602985	0.0497899
1767704_at	CFT073_c3613	---	0.234724	0.0498347
1767035_at	CFT073_c0078	---	0.153554	0.0498469
